# Supplementary material for: Review of the genus Craspedolcus Enderlein sensu lato in China, with the description of a new genus and four new species (Hymenoptera, Braconidae, Braconinae)
Source: Zookeys. 2017 Jan 23;(647):37–65. doi: 10.3897/zookeys.647.11247 (PMC5345349; doi:10.3897/zookeys.647.11247)
Supplement: XML Treatment for Craspedolcus [file zookeys.647.11247-treatment1.xml]

<!DOCTYPE tp:taxon-treatment
  PUBLIC "-//TaxonX//DTD Taxonomic Treatment Publishing DTD v0 20100105//EN" "tax-treatment-NSO.dtd">
<tp:taxon-treatment xmlns:tp="http://www.plazi.org/taxpub"><tp:treatment-meta><kwd-group><label>Taxon classification</label><kwd><named-content content-type="kingdom">Animalia</named-content></kwd><kwd><named-content content-type="order">Hymenoptera</named-content></kwd><kwd><named-content content-type="family">Braconidae</named-content></kwd></kwd-group><mixed-citation publication-type="journal"><person-group><name><surname>Li</surname><given-names>Yang</given-names></name><name><surname>van Achterberg</surname><given-names>Cornelis</given-names></name><name><surname>Chen</surname><given-names>Xue-xin</given-names></name></person-group><article-title>Review of the genus <italic><tp:taxon-name><tp:taxon-name-part taxon-name-part-type="genus">Craspedolcus</tp:taxon-name-part></tp:taxon-name></italic> Enderlein sensu lato in China, with the description of a new genus and four new species (<tp:taxon-name><tp:taxon-name-part taxon-name-part-type="order">Hymenoptera</tp:taxon-name-part></tp:taxon-name>, <tp:taxon-name><tp:taxon-name-part taxon-name-part-type="family">Braconidae</tp:taxon-name-part></tp:taxon-name>, <tp:taxon-name><tp:taxon-name-part taxon-name-part-type="subfamily">Braconinae</tp:taxon-name-part></tp:taxon-name>)</article-title><source>Zookeys</source><day>23</day><month>1</month><year>2017</year><volume>2017</volume><issue>647</issue><fpage>37</fpage><lpage>65</lpage><pub-id pub-id-type="doi">10.3897/zookeys.647.11247</pub-id></mixed-citation></tp:treatment-meta><tp:nomenclature><tp:taxon-name>
              <tp:taxon-name-part taxon-name-part-type="genus">Craspedolcus</tp:taxon-name-part>
            </tp:taxon-name><tp:taxon-authority>Enderlein, 1920</tp:taxon-authority><tp:taxon-status xmlns:xlink="http://www.w3.org/1999/xlink" xlink:type="simple">s. str.</tp:taxon-status><xref ref-type="fig" rid="F1">Figs 1–13</xref><xref ref-type="fig" rid="F2">, 14</xref><xref ref-type="fig" rid="F3">, 15–27</xref><xref ref-type="fig" rid="F4">, 28</xref><xref ref-type="fig" rid="F5">, 29–41</xref><tp:nomenclature-citation-list><tp:nomenclature-citation><tp:taxon-name>
                  <tp:taxon-name-part taxon-name-part-type="genus">Craspedolcus</tp:taxon-name-part>
                </tp:taxon-name><comment>Enderlein, 1920: 92; <xref ref-type="bibr" rid="B9">Shenefelt 1978</xref>: 1673; <xref ref-type="bibr" rid="B6">Quicke 1985</xref>: 354–357 (group A), 1987: 108; <xref ref-type="bibr" rid="B8">Quicke and van Achterberg 1990</xref>: 252. Type species (by original designation): <tp:taxon-name><tp:taxon-name-part taxon-name-part-type="genus">Craspedolcus</tp:taxon-name-part> <tp:taxon-name-part taxon-name-part-type="species">trisulcatus</tp:taxon-name-part></tp:taxon-name> Enderlein, 1920.</comment></tp:nomenclature-citation></tp:nomenclature-citation-list></tp:nomenclature><tp:treatment-sec sec-type="diagnosis" id="SECID0ENAAG"><title>Diagnosis.</title><p>Scapus elongate, 2.6–2.9 times longer ventrally than its maximum width and protruding ventrally, rounded subbasally (Figs <xref ref-type="fig" rid="F1">12</xref>, <xref ref-type="fig" rid="F3">26</xref>, <xref ref-type="fig" rid="F5">41</xref>) and inner side without distinct ledge apically; face evenly convex; propodeum flat medio-posteriorly in lateral view (Figs <xref ref-type="fig" rid="F1">9</xref>, <xref ref-type="fig" rid="F3">25</xref>, <xref ref-type="fig" rid="F5">40</xref>); vein 3-SR of fore wing 2.5–3.4 times vein 2-SR (Figs <xref ref-type="fig" rid="F1">1</xref>, <xref ref-type="fig" rid="F3">15</xref>, <xref ref-type="fig" rid="F5">29</xref>); vein 1r-m of hind wing shorter than vein SC+R1 (Figs <xref ref-type="fig" rid="F1">1</xref>, <xref ref-type="fig" rid="F3">16</xref>, <xref ref-type="fig" rid="F5">30</xref>); vein cu-a of fore wing subinterstitial (Figs <xref ref-type="fig" rid="F1">1</xref>, <xref ref-type="fig" rid="F5">29</xref>) or shortly postfurcal and perpendicular (Fig. <xref ref-type="fig" rid="F3">15</xref>); fore wing elongate (Figs <xref ref-type="fig" rid="F1">1</xref>, <xref ref-type="fig" rid="F3">15</xref>, <xref ref-type="fig" rid="F5">29</xref>); hind wing with 3–5 subbasal bristles; surroundings of vein cu-a of hind wing setose; median carina of first tergite low and medial area gradually lowered anteriorly in lateral view (Figs <xref ref-type="fig" rid="F1">5</xref>, <xref ref-type="fig" rid="F1">9</xref>, <xref ref-type="fig" rid="F3">25</xref>, <xref ref-type="fig" rid="F5">40</xref>); second metasomal tergite below basal smooth areas striate; antero-lateral areas of second tergite large and touching large medio-basal area (Figs <xref ref-type="fig" rid="F1">5</xref>, <xref ref-type="fig" rid="F3">19</xref>, <xref ref-type="fig" rid="F5">33</xref>); median carina of second tergite medium-sized and weak (Figs <xref ref-type="fig" rid="F1">5</xref>, <xref ref-type="fig" rid="F3">19</xref>, <xref ref-type="fig" rid="F5">33</xref>); antero-lateral grooves of third tergite medium-sized and remaining far removed from each other (Figs <xref ref-type="fig" rid="F1">5</xref>, <xref ref-type="fig" rid="F3">19</xref>, <xref ref-type="fig" rid="F5">33</xref>); maximum width of third tergite 2.4–4.1 times its medial length (Figs <xref ref-type="fig" rid="F1">5</xref>, <xref ref-type="fig" rid="F3">19</xref>, <xref ref-type="fig" rid="F5">33</xref>); third and fourth tergites with transverse subposterior groove (Figs <xref ref-type="fig" rid="F1">5</xref>, <xref ref-type="fig" rid="F1">9</xref>, often crenulate but smooth in Chinese spp.); fifth and sixth tergites largely exposed and flat; subapically upper valve of ovipositor with small nodus, its lower valve fully exposed and with small teeth ventrally (Figs <xref ref-type="fig" rid="F1">10</xref>, <xref ref-type="fig" rid="F3">21</xref>, <xref ref-type="fig" rid="F5">35</xref>); hypopygium long and acute apically, reaching level of apex of metasoma (Figs <xref ref-type="fig" rid="F1">9</xref>, <xref ref-type="fig" rid="F2">14</xref>, <xref ref-type="fig" rid="F4">28</xref>); ovipositor sheath with short setae and 0.7–1.0 times as long as body.</p><fig id="F2" position="float" orientation="portrait"><label>Figure 14.</label><caption><p>
            <italic><tp:taxon-name><tp:taxon-name-part taxon-name-part-type="genus">Craspedolcus</tp:taxon-name-part> <tp:taxon-name-part taxon-name-part-type="species">fraternus</tp:taxon-name-part></tp:taxon-name></italic> Enderlein, ♀, China (Yunnan), habitus lateral.</p></caption><graphic xmlns:xlink="http://www.w3.org/1999/xlink" xlink:href="zookeys-647-037-g002.jpg" position="float" orientation="portrait" xlink:type="simple" id="oo_119301.jpg"/></fig><fig id="F3" position="float" orientation="portrait"><label>Figures 15–27.</label><caption><p>
            <italic><tp:taxon-name><tp:taxon-name-part taxon-name-part-type="genus">Craspedolcus</tp:taxon-name-part> <tp:taxon-name-part taxon-name-part-type="species">fraternus</tp:taxon-name-part></tp:taxon-name></italic> Enderlein, ♀, China (Yunnan). <bold>15</bold> fore wing <bold>16</bold> hind wing <bold>17</bold> mesosoma lateral <bold>18</bold> mesosoma dorsal <bold>19</bold> metasoma dorsal <bold>20</bold> hind leg lateral <bold>21</bold> apex of ovipositor lateral <bold>22</bold> head, anterior <bold>23</bold> head, dorsal <bold>24</bold> head lateral <bold>25</bold> propodeum lateral <bold>26</bold> scapus outer side lateral <bold>27</bold> apex of antenna.</p></caption><graphic xmlns:xlink="http://www.w3.org/1999/xlink" xlink:href="zookeys-647-037-g003.jpg" position="float" orientation="portrait" xlink:type="simple" id="oo_119302.jpg"/></fig><fig id="F4" position="float" orientation="portrait"><label>Figure 28.</label><caption><p>
            <italic><tp:taxon-name><tp:taxon-name-part taxon-name-part-type="genus">Craspedolcus</tp:taxon-name-part> <tp:taxon-name-part taxon-name-part-type="species">politus</tp:taxon-name-part></tp:taxon-name></italic> sp. n., ♀, holotype, habitus lateral.</p></caption><graphic xmlns:xlink="http://www.w3.org/1999/xlink" xlink:href="zookeys-647-037-g004.jpg" position="float" orientation="portrait" xlink:type="simple" id="oo_119305.jpg"/></fig><fig id="F5" position="float" orientation="portrait"><label>Figures 29–41.</label><caption><p>
            <italic><tp:taxon-name><tp:taxon-name-part taxon-name-part-type="genus">Craspedolcus</tp:taxon-name-part> <tp:taxon-name-part taxon-name-part-type="species">politus</tp:taxon-name-part></tp:taxon-name></italic> sp. n., ♀, holotype. <bold>29</bold> fore wing <bold>30</bold> hind wing <bold>31</bold> mesosoma lateral <bold>32</bold> mesosoma dorsal <bold>33</bold> metasoma dorsal <bold>34</bold> hind leg lateral <bold>35</bold> apex of ovipositor lateral <bold>36</bold> head anterior <bold>37</bold> head dorsal <bold>38</bold> apex of antenna <bold>39</bold> head dorsal <bold>40</bold> propodeum lateral <bold>41</bold> scapus outer side lateral.</p></caption><graphic xmlns:xlink="http://www.w3.org/1999/xlink" xlink:href="zookeys-647-037-g005.jpg" position="float" orientation="portrait" xlink:type="simple" id="oo_119307.jpg"/></fig></tp:treatment-sec><tp:treatment-sec sec-type="distribution" id="SECID0EPKAG"><title>Distribution.</title><p>Oriental (India, *China, Philippines, Sundanese region) and Wallacea (Sulawesi).</p></tp:treatment-sec><tp:treatment-sec><!--Section generated to contain objects referenced in tp:taxon-treatment.--><fig id="F1" position="float" orientation="portrait"><label>Figures 1–13.</label><caption><p>
            <italic><tp:taxon-name><tp:taxon-name-part taxon-name-part-type="genus">Craspedolcus</tp:taxon-name-part> <tp:taxon-name-part taxon-name-part-type="species">trisulcatus</tp:taxon-name-part></tp:taxon-name></italic> Enderlein, ♀, lectotype. <bold>1</bold> wings <bold>2</bold> head dorsal <bold>3</bold> detail of vein 1-SR of fore wing <bold>4</bold> head anterior <bold>5</bold> first–third metasomal tergites dorsal <bold>6</bold> hind leg lateral <bold>7</bold> mesosoma dorsal <bold>8</bold>, outer hind claw lateral <bold>9</bold> habitus lateral <bold>10</bold> apex of ovipositor lateral <bold>11</bold> ovipositor <bold>12</bold> scapus outer side lateral <bold>13</bold> antenna lateral. <bold>1, 6, 9, 11, 13</bold>: scale-line (= 1 ×); <bold>2–5, 7</bold>: 2 ×; <bold>8, 10, 12</bold>: 5 ×.</p></caption><graphic xmlns:xlink="http://www.w3.org/1999/xlink" xlink:href="zookeys-647-037-g001.jpg" position="float" orientation="portrait" xlink:type="simple" id="oo_119300.jpg"/></fig></tp:treatment-sec><ref-list><ref id="B9"><mixed-citation xmlns:xlink="http://www.w3.org/1999/xlink" xlink:type="simple">
            <person-group><name name-style="western"><surname>Shenefelt</surname><given-names>RD</given-names></name></person-group> (<year>1978</year>) <article-title><tp:taxon-name><tp:taxon-name-part taxon-name-part-type="family">Braconidae</tp:taxon-name-part></tp:taxon-name> 10. <tp:taxon-name><tp:taxon-name-part taxon-name-part-type="subfamily">Braconinae</tp:taxon-name-part></tp:taxon-name>, <tp:taxon-name><tp:taxon-name-part taxon-name-part-type="subfamily">Gnathobraconinae</tp:taxon-name-part></tp:taxon-name>, <tp:taxon-name><tp:taxon-name-part taxon-name-part-type="subfamily">Mesostoinae</tp:taxon-name-part></tp:taxon-name>, <tp:taxon-name><tp:taxon-name-part taxon-name-part-type="subfamily">Pseudodicrogeniinae</tp:taxon-name-part></tp:taxon-name>, <tp:taxon-name><tp:taxon-name-part taxon-name-part-type="subfamily">Telengainae</tp:taxon-name-part></tp:taxon-name>, <tp:taxon-name><tp:taxon-name-part taxon-name-part-type="subfamily">Ypsistocerinae</tp:taxon-name-part></tp:taxon-name>, plus <tp:taxon-name><tp:taxon-name-part taxon-name-part-type="family">Braconidae</tp:taxon-name-part></tp:taxon-name> in general, major groups, unplaced genera and species.</article-title> <source>Hymenopterorum Catalogus</source> (<edition>nova editio</edition>) <volume>15</volume>: <fpage>1425</fpage>–<lpage>1872</lpage>.</mixed-citation></ref><ref id="B6"><mixed-citation xmlns:xlink="http://www.w3.org/1999/xlink" xlink:type="simple">
            <person-group><name name-style="western"><surname>Quicke</surname><given-names>DLJ</given-names></name></person-group> (<year>1985</year>) <article-title>Redescription of <italic><tp:taxon-name><tp:taxon-name-part taxon-name-part-type="genus">Craspedolcus</tp:taxon-name-part></tp:taxon-name></italic> with notes on included species and related genera (<tp:taxon-name><tp:taxon-name-part taxon-name-part-type="order">Hymenoptera</tp:taxon-name-part></tp:taxon-name>: <tp:taxon-name><tp:taxon-name-part taxon-name-part-type="family">Braconidae</tp:taxon-name-part></tp:taxon-name>).</article-title> <source>Oriental Insects</source> <volume>18</volume>(<issue>1984</issue>): <fpage>354</fpage>–<lpage>360</lpage>.</mixed-citation></ref><ref id="B8"><mixed-citation xmlns:xlink="http://www.w3.org/1999/xlink" xlink:type="simple">
            <person-group><name name-style="western"><surname>Quicke</surname><given-names>DLJ</given-names></name><name name-style="western"><surname>van Achterberg</surname><given-names>C</given-names></name></person-group> (<year>1990</year>) <article-title>The type specimens of Enderlein’s <tp:taxon-name><tp:taxon-name-part taxon-name-part-type="subfamily">Braconinae</tp:taxon-name-part></tp:taxon-name> (<tp:taxon-name><tp:taxon-name-part taxon-name-part-type="order">Hymenoptera</tp:taxon-name-part></tp:taxon-name>: <tp:taxon-name><tp:taxon-name-part taxon-name-part-type="family">Braconidae</tp:taxon-name-part></tp:taxon-name>) housed in Warsaw.</article-title> <source>Tijdschrift voor Entomologie</source> <volume>133</volume>: <fpage>251</fpage>–<lpage>264</lpage>.</mixed-citation></ref></ref-list></tp:taxon-treatment>
