# Supplementary material for: Review of the genus Craspedolcus Enderlein sensu lato in China, with the description of a new genus and four new species (Hymenoptera, Braconidae, Braconinae)
Source: Zookeys. 2017 Jan 23;(647):37–65. doi: 10.3897/zookeys.647.11247 (PMC5345349; doi:10.3897/zookeys.647.11247)
Supplement: XML Treatment for Craspedolcus fraternus [file zookeys.647.11247-treatment2.xml]

<!DOCTYPE tp:taxon-treatment
  PUBLIC "-//TaxonX//DTD Taxonomic Treatment Publishing DTD v0 20100105//EN" "tax-treatment-NSO.dtd">
<tp:taxon-treatment xmlns:tp="http://www.plazi.org/taxpub"><tp:treatment-meta><kwd-group><label>Taxon classification</label><kwd><named-content content-type="kingdom">Animalia</named-content></kwd><kwd><named-content content-type="order">Hymenoptera</named-content></kwd><kwd><named-content content-type="family">Braconidae</named-content></kwd></kwd-group><mixed-citation publication-type="journal"><person-group><name><surname>Li</surname><given-names>Yang</given-names></name><name><surname>van Achterberg</surname><given-names>Cornelis</given-names></name><name><surname>Chen</surname><given-names>Xue-xin</given-names></name></person-group><article-title>Review of the genus <italic><tp:taxon-name><tp:taxon-name-part taxon-name-part-type="genus">Craspedolcus</tp:taxon-name-part></tp:taxon-name></italic> Enderlein sensu lato in China, with the description of a new genus and four new species (<tp:taxon-name><tp:taxon-name-part taxon-name-part-type="order">Hymenoptera</tp:taxon-name-part></tp:taxon-name>, <tp:taxon-name><tp:taxon-name-part taxon-name-part-type="family">Braconidae</tp:taxon-name-part></tp:taxon-name>, <tp:taxon-name><tp:taxon-name-part taxon-name-part-type="subfamily">Braconinae</tp:taxon-name-part></tp:taxon-name>)</article-title><source>Zookeys</source><day>23</day><month>1</month><year>2017</year><volume>2017</volume><issue>647</issue><fpage>37</fpage><lpage>65</lpage><pub-id pub-id-type="doi">10.3897/zookeys.647.11247</pub-id></mixed-citation></tp:treatment-meta><tp:nomenclature><tp:taxon-name>
              <tp:taxon-name-part taxon-name-part-type="genus">Craspedolcus</tp:taxon-name-part>
              <tp:taxon-name-part taxon-name-part-type="species">fraternus</tp:taxon-name-part>
            </tp:taxon-name><tp:taxon-authority>Enderlein, 1920</tp:taxon-authority><xref ref-type="fig" rid="F2">Figs 14</xref><xref ref-type="fig" rid="F3">, 15–27</xref><tp:nomenclature-citation-list><tp:nomenclature-citation><tp:taxon-name>
                  <tp:taxon-name-part taxon-name-part-type="genus">Craspedolcus</tp:taxon-name-part> <tp:taxon-name-part taxon-name-part-type="species">fraternus</tp:taxon-name-part></tp:taxon-name><comment>Enderlein, 1920: 92; <xref ref-type="bibr" rid="B9">Shenefelt 1978</xref>: 1673; <xref ref-type="bibr" rid="B8">Quicke and van Achterberg 1990</xref>: 252, 256 (lectotype designation).</comment></tp:nomenclature-citation></tp:nomenclature-citation-list></tp:nomenclature><tp:treatment-sec sec-type="material" id="SECID0EWMAG"><title>Material.</title><p>(6 ♀; <named-content xmlns:xlink="http://www.w3.org/1999/xlink" content-type="dwc:institutional_code" xlink:type="simple">IZCAS</named-content>): 1 ♀, “[<bold>China</bold>:] Yunnan, Xishuangbanna, Meng’a, 1050–1080 m, 11.V.1958, Shuyong Wang, No. IOZ(E)1964633”; 1 ♀, “Yunnan, Xiaomengyang, 810 m, 31.III.1957, Shuyong Wang, No. IOZ(E)1964540”; 1 ♀, “Yunnan, Xishuangbanna, Mengla, 620–650 m, 15.XI.1958, Fuji Pu, No. IOZ(E)1964636”; 1 ♀, “Yunnan, Xishuangbanna, Menghai, 1200–1600 m, 16.VIII.1957, Lingchao Zang, No. IOZ(E)1964634”; 1 ♀, “Yunnan, Simao, Mt. Puwenlong, 950–1300 m, 11.V.1957, Dahua Liu, No. IOZ(E)1964544”; 1 ♀, “Yunnan, Xishuangbanna, Gannanba, 650 m, 20.III.1957, Shuyong Wang, No. IOZ(E)1964545”.</p></tp:treatment-sec><tp:treatment-sec sec-type="diagnosis" id="SECID0EGNAG"><title>Diagnosis.</title><p>Body and hind leg brownish yellow; pterostigma yellow, at most apically infuscate (Fig. <xref ref-type="fig" rid="F3">15</xref>); fore wing with a distinct but small stigmal spot near parastigma, not intruding into first discal cell of fore wing (Fig. <xref ref-type="fig" rid="F3">15</xref>) or slightly so; first tergite smooth except for its median carina (Fig. <xref ref-type="fig" rid="F3">19</xref>); anterior half of second metasomal tergite longitudinally striate (except for smooth basal areas; Fig. <xref ref-type="fig" rid="F3">19</xref>) and remainder of tergite smooth; third tergite smooth basally and its transverse subposterior groove smooth (Fig. <xref ref-type="fig" rid="F3">19</xref>); length of ovipositor sheath 0.8–1.0 times both length of body and of fore wing.</p><!--PageBreak--><!--PageBreak--><p>
                <italic><tp:taxon-name><tp:taxon-name-part taxon-name-part-type="genus">Craspedolcus</tp:taxon-name-part> <tp:taxon-name-part taxon-name-part-type="species">fraternus</tp:taxon-name-part></tp:taxon-name></italic> and <italic><tp:taxon-name><tp:taxon-name-part taxon-name-part-type="genus">Craspedolcus</tp:taxon-name-part> <tp:taxon-name-part taxon-name-part-type="species">politus</tp:taxon-name-part></tp:taxon-name></italic> are the only species of <italic><tp:taxon-name><tp:taxon-name-part taxon-name-part-type="genus">Craspedolcus</tp:taxon-name-part></tp:taxon-name></italic> s. str. having the transverse subposterior groove and basal half of the third tergite smooth, the first tergite smooth, shiny and its median carina low, second tergite smooth posteriorly, and ovipositor sheath with yellowish setae. <italic><tp:taxon-name><tp:taxon-name-part taxon-name-part-type="genus">Craspedolcus</tp:taxon-name-part> <tp:taxon-name-part taxon-name-part-type="species">fraternus</tp:taxon-name-part></tp:taxon-name></italic> has a smaller stigmal spot than <italic><tp:taxon-name><tp:taxon-name-part taxon-name-part-type="genus">Craspedolcus</tp:taxon-name-part> <tp:taxon-name-part taxon-name-part-type="species">politus</tp:taxon-name-part></tp:taxon-name></italic> (Fig. <xref ref-type="fig" rid="F3">15</xref> <italic>versus</italic> Fig. <xref ref-type="fig" rid="F5">29</xref>) and the anterior half of the second tergite more extensively striate (Fig. <xref ref-type="fig" rid="F3">19</xref> <italic>versus</italic> Fig. <xref ref-type="fig" rid="F5">33</xref>).</p><p>
                <italic>Variation</italic>. Length of body of female 9.5–14.4 mm, of fore wing of female 11.0–15.2 mm, and of ovipositor sheath 9.6–15.0 mm; antenna of female with 68 (1), 69 (2), 71 (1) segments; vein 3-SR of fore wing 2.4–2.9 times vein 2-SR; length of first tergite 1.2–1.3 times its apical width; length of ovipositor sheath 0.82–0.99 times fore wing; mesosoma and metasoma ventrally yellowish brown or infuscated; fore wing with irregular stigmal spot up to vein 1-SR+M or apical 0.2 of first submarginal cell; ventrally apex of scapus more or less yellowish; vein cu-a of fore wing interstitial or narrowly postfurcal; extent of apical infuscation of hind wing as figured (Fig. <xref ref-type="fig" rid="F3">16</xref>) or somewhat less; face colour similar to that of mesoscutum or distinctly paler; vein 1-SR+M of fore wing yellow or partly brown; fore tarsus 1.3–1.4 times as long as fore tibia; long ventral setae of scapus appressed or erect.</p></tp:treatment-sec><tp:treatment-sec sec-type="distribution" id="SECID0ETQAG"><title>Distribution.</title><p>Indonesia (Sumatra), *China (Yunnan).</p></tp:treatment-sec><tp:treatment-sec><!--Section generated to contain objects referenced in tp:taxon-treatment.--><fig id="F2" position="float" orientation="portrait"><label>Figure 14.</label><caption><p>
            <italic><tp:taxon-name><tp:taxon-name-part taxon-name-part-type="genus">Craspedolcus</tp:taxon-name-part> <tp:taxon-name-part taxon-name-part-type="species">fraternus</tp:taxon-name-part></tp:taxon-name></italic> Enderlein, ♀, China (Yunnan), habitus lateral.</p></caption><graphic xmlns:xlink="http://www.w3.org/1999/xlink" xlink:href="zookeys-647-037-g002.jpg" position="float" orientation="portrait" xlink:type="simple" id="oo_119301.jpg"/></fig><fig id="F3" position="float" orientation="portrait"><label>Figures 15–27.</label><caption><p>
            <italic><tp:taxon-name><tp:taxon-name-part taxon-name-part-type="genus">Craspedolcus</tp:taxon-name-part> <tp:taxon-name-part taxon-name-part-type="species">fraternus</tp:taxon-name-part></tp:taxon-name></italic> Enderlein, ♀, China (Yunnan). <bold>15</bold> fore wing <bold>16</bold> hind wing <bold>17</bold> mesosoma lateral <bold>18</bold> mesosoma dorsal <bold>19</bold> metasoma dorsal <bold>20</bold> hind leg lateral <bold>21</bold> apex of ovipositor lateral <bold>22</bold> head, anterior <bold>23</bold> head, dorsal <bold>24</bold> head lateral <bold>25</bold> propodeum lateral <bold>26</bold> scapus outer side lateral <bold>27</bold> apex of antenna.</p></caption><graphic xmlns:xlink="http://www.w3.org/1999/xlink" xlink:href="zookeys-647-037-g003.jpg" position="float" orientation="portrait" xlink:type="simple" id="oo_119302.jpg"/></fig><fig id="F5" position="float" orientation="portrait"><label>Figures 29–41.</label><caption><p>
            <italic><tp:taxon-name><tp:taxon-name-part taxon-name-part-type="genus">Craspedolcus</tp:taxon-name-part> <tp:taxon-name-part taxon-name-part-type="species">politus</tp:taxon-name-part></tp:taxon-name></italic> sp. n., ♀, holotype. <bold>29</bold> fore wing <bold>30</bold> hind wing <bold>31</bold> mesosoma lateral <bold>32</bold> mesosoma dorsal <bold>33</bold> metasoma dorsal <bold>34</bold> hind leg lateral <bold>35</bold> apex of ovipositor lateral <bold>36</bold> head anterior <bold>37</bold> head dorsal <bold>38</bold> apex of antenna <bold>39</bold> head dorsal <bold>40</bold> propodeum lateral <bold>41</bold> scapus outer side lateral.</p></caption><graphic xmlns:xlink="http://www.w3.org/1999/xlink" xlink:href="zookeys-647-037-g005.jpg" position="float" orientation="portrait" xlink:type="simple" id="oo_119307.jpg"/></fig></tp:treatment-sec><ref-list><ref id="B9"><mixed-citation xmlns:xlink="http://www.w3.org/1999/xlink" xlink:type="simple">
            <person-group><name name-style="western"><surname>Shenefelt</surname><given-names>RD</given-names></name></person-group> (<year>1978</year>) <article-title><tp:taxon-name><tp:taxon-name-part taxon-name-part-type="family">Braconidae</tp:taxon-name-part></tp:taxon-name> 10. <tp:taxon-name><tp:taxon-name-part taxon-name-part-type="subfamily">Braconinae</tp:taxon-name-part></tp:taxon-name>, <tp:taxon-name><tp:taxon-name-part taxon-name-part-type="subfamily">Gnathobraconinae</tp:taxon-name-part></tp:taxon-name>, <tp:taxon-name><tp:taxon-name-part taxon-name-part-type="subfamily">Mesostoinae</tp:taxon-name-part></tp:taxon-name>, <tp:taxon-name><tp:taxon-name-part taxon-name-part-type="subfamily">Pseudodicrogeniinae</tp:taxon-name-part></tp:taxon-name>, <tp:taxon-name><tp:taxon-name-part taxon-name-part-type="subfamily">Telengainae</tp:taxon-name-part></tp:taxon-name>, <tp:taxon-name><tp:taxon-name-part taxon-name-part-type="subfamily">Ypsistocerinae</tp:taxon-name-part></tp:taxon-name>, plus <tp:taxon-name><tp:taxon-name-part taxon-name-part-type="family">Braconidae</tp:taxon-name-part></tp:taxon-name> in general, major groups, unplaced genera and species.</article-title> <source>Hymenopterorum Catalogus</source> (<edition>nova editio</edition>) <volume>15</volume>: <fpage>1425</fpage>–<lpage>1872</lpage>.</mixed-citation></ref><ref id="B8"><mixed-citation xmlns:xlink="http://www.w3.org/1999/xlink" xlink:type="simple">
            <person-group><name name-style="western"><surname>Quicke</surname><given-names>DLJ</given-names></name><name name-style="western"><surname>van Achterberg</surname><given-names>C</given-names></name></person-group> (<year>1990</year>) <article-title>The type specimens of Enderlein’s <tp:taxon-name><tp:taxon-name-part taxon-name-part-type="subfamily">Braconinae</tp:taxon-name-part></tp:taxon-name> (<tp:taxon-name><tp:taxon-name-part taxon-name-part-type="order">Hymenoptera</tp:taxon-name-part></tp:taxon-name>: <tp:taxon-name><tp:taxon-name-part taxon-name-part-type="family">Braconidae</tp:taxon-name-part></tp:taxon-name>) housed in Warsaw.</article-title> <source>Tijdschrift voor Entomologie</source> <volume>133</volume>: <fpage>251</fpage>–<lpage>264</lpage>.</mixed-citation></ref></ref-list></tp:taxon-treatment>
