# Supplementary material for: Review of the genus Craspedolcus Enderlein sensu lato in China, with the description of a new genus and four new species (Hymenoptera, Braconidae, Braconinae)
Source: Zookeys. 2017 Jan 23;(647):37–65. doi: 10.3897/zookeys.647.11247 (PMC5345349; doi:10.3897/zookeys.647.11247)
Supplement: XML Treatment for Craspedolcus politus [file zookeys.647.11247-treatment3.xml]

<!DOCTYPE tp:taxon-treatment
  PUBLIC "-//TaxonX//DTD Taxonomic Treatment Publishing DTD v0 20100105//EN" "tax-treatment-NSO.dtd">
<tp:taxon-treatment xmlns:tp="http://www.plazi.org/taxpub"><tp:treatment-meta><kwd-group><label>Taxon classification</label><kwd><named-content content-type="kingdom">Animalia</named-content></kwd><kwd><named-content content-type="order">Hymenoptera</named-content></kwd><kwd><named-content content-type="family">Braconidae</named-content></kwd></kwd-group><mixed-citation publication-type="journal"><person-group><name><surname>Li</surname><given-names>Yang</given-names></name><name><surname>van Achterberg</surname><given-names>Cornelis</given-names></name><name><surname>Chen</surname><given-names>Xue-xin</given-names></name></person-group><article-title>Review of the genus <italic><tp:taxon-name><tp:taxon-name-part taxon-name-part-type="genus">Craspedolcus</tp:taxon-name-part></tp:taxon-name></italic> Enderlein sensu lato in China, with the description of a new genus and four new species (<tp:taxon-name><tp:taxon-name-part taxon-name-part-type="order">Hymenoptera</tp:taxon-name-part></tp:taxon-name>, <tp:taxon-name><tp:taxon-name-part taxon-name-part-type="family">Braconidae</tp:taxon-name-part></tp:taxon-name>, <tp:taxon-name><tp:taxon-name-part taxon-name-part-type="subfamily">Braconinae</tp:taxon-name-part></tp:taxon-name>)</article-title><source>Zookeys</source><day>23</day><month>1</month><year>2017</year><volume>2017</volume><issue>647</issue><fpage>37</fpage><lpage>65</lpage><pub-id pub-id-type="doi">10.3897/zookeys.647.11247</pub-id></mixed-citation></tp:treatment-meta><tp:nomenclature><tp:taxon-name>
              <tp:taxon-name-part taxon-name-part-type="genus">Craspedolcus</tp:taxon-name-part>
              <tp:taxon-name-part taxon-name-part-type="species">politus</tp:taxon-name-part>
              <object-id xmlns:xlink="http://www.w3.org/1999/xlink" content-type="zoobank" xlink:type="simple">http://zoobank.org/1D7F176D-641D-4CEB-9306-EE7CDBD67DB0</object-id>
            </tp:taxon-name><tp:taxon-status xmlns:xlink="http://www.w3.org/1999/xlink" xlink:type="simple">sp. n.</tp:taxon-status><xref ref-type="fig" rid="F4">Figs 28</xref><xref ref-type="fig" rid="F5">, 29–41</xref><!--PageBreak--><!--PageBreak--></tp:nomenclature><tp:treatment-sec sec-type="type material" id="SECID0EKSAG"><title>Type material.</title><p>Holotype, ♀ (<named-content xmlns:xlink="http://www.w3.org/1999/xlink" content-type="dwc:institutional_code" xlink:type="simple">IZCAS</named-content>), “[<bold>China</bold>:] Hainan, Jianfengling, 4.V.1985, Maobin Gu, No. IOZ(E)1964586”. Paratypes (3 ♀; <named-content xmlns:xlink="http://www.w3.org/1999/xlink" content-type="dwc:institutional_code" xlink:type="simple">IZCAS</named-content>): 1 ♀, same data as holotype, but No. IOZ(E)1964591; 1 ♀ id., 4.IV.1984, Youdong Lin, No. IOZ(E)1964590; 1 ♀, Hainan, [locality unknown], 8.VII.1982, Youdong Lin, No. IOZ(E)1964610.</p></tp:treatment-sec><tp:treatment-sec sec-type="diagnosis" id="SECID0ECTAG"><title>Diagnosis.</title><p>Body and hind leg yellowish brown; pterostigma yellow, but apically dark brown (Fig. <xref ref-type="fig" rid="F5">29</xref>); fore wing with stigmal spot up to vein CU1b, intruding in cells of fore wing below parastigma and included veins dark brown (Fig. <xref ref-type="fig" rid="F5">29</xref>); first tergite smooth except for its median carina and few striae (Fig. <xref ref-type="fig" rid="F5">33</xref>); second metasomal tergite smooth except for crenulae or short striae near outer side of antero-lateral areas and below nearly rhombical medio-basal area (Fig. <xref ref-type="fig" rid="F5">33</xref>); third tergite (including its transverse subposterior groove and both antero-lateral grooves) smooth (Fig. <xref ref-type="fig" rid="F5">33</xref>); length of ovipositor sheath 0.9 times body. For the separation from other species of <italic><tp:taxon-name><tp:taxon-name-part taxon-name-part-type="genus">Craspedolcus</tp:taxon-name-part></tp:taxon-name></italic>, see the diagnosis of <italic><tp:taxon-name><tp:taxon-name-part taxon-name-part-type="genus">Craspedolcus</tp:taxon-name-part> <tp:taxon-name-part taxon-name-part-type="species">fraternus</tp:taxon-name-part></tp:taxon-name></italic> Enderlein.</p></tp:treatment-sec><tp:treatment-sec sec-type="description" id="SECID0EOUAG"><title>Description.</title><p>Holotype, ♀, length of body 12.0 mm, of fore wing 12.8 mm, of ovipositor sheath 10.3 mm.</p><p>
                <italic>Head</italic>. Antenna 0.85 times as long as fore wing, with 71 segments; apical antennal segment with short spine, scapus slender, parallel-sided and distinctly protruding ventro-apically, with narrow indistinct apical ledge at inner side and basally gradually <!--PageBreak-->narrowed, its ventral setae erect (Figs <xref ref-type="fig" rid="F5">38</xref>, <xref ref-type="fig" rid="F5">41</xref>); third, fourth and penultimate segments 1.8, 1.2 and 1.1 times their maximum width, respectively; length of maxillary palp 0.8 times height of head; eye not emarginated (Fig. <xref ref-type="fig" rid="F5">36</xref>); face weakly and evenly convex, remotely finely punctate and with long erect yellowish setae; clypeus flat, superficially rugose, dorsally with weak carina and ventral margin thin and lamelliform protruding, with a row of long yellowish setae ventrally; hypoclypeal depression 0.5 times as wide as minimum width of face (Fig. <xref ref-type="fig" rid="F5">36</xref>); frons shallowly concave behind antennal sockets, with deep median groove, smooth except for a few punctures laterally (Fig. <xref ref-type="fig" rid="F5">36</xref>); vertex smooth except for few punctures and weakly convex, glabrous; <abbrev xmlns:xlink="http://www.w3.org/1999/xlink" xlink:title="ocular-ocellar line" id="ABBRID0ENVAG" xlink:type="simple">OOL</abbrev>:diameter of posterior ocellus:<abbrev xmlns:xlink="http://www.w3.org/1999/xlink" xlink:title="postocellar line" id="ABBRID0ERVAG" xlink:type="simple">POL</abbrev> = 30:7:5; in dorsal view length of eye 1.4 times temple; temples subparallel-sided behind eyes, with spaced setiferous punctures and long setae (Figs <xref ref-type="fig" rid="F5">37</xref>, <xref ref-type="fig" rid="F5">39</xref>); malar suture absent present and curved; length of malar space 0.8 times basal width of mandible; mandible twisted and with two wide teeth.</p><!--PageBreak--><!--PageBreak--><p>
                <italic>Mesosoma</italic>. Length of mesosoma 1.9 times its height (Fig. <xref ref-type="fig" rid="F5">31</xref>); side of pronotum shiny and smooth; propleuron with spaced punctures; pronotum vertical anteriorly and with a shallow groove and no antescutal depression; mesopleuron smooth and glabrous, anteriorly punctulate and sparsely setose; mesosternal sulcus smooth and narrow; metapleuron smooth and with long setae, convex; mesoscutum glabrous except some setae near notaulic courses, shiny and smooth; notauli shallowly impressed, smooth; scutellar sulcus present and with distinct fine crenulae; scutellum nearly flat anteriorly and smooth; side of scutellum smooth; metanotum medio-anteriorly with short carina, posteriorly evenly convex and smooth; propodeum smooth, with many long setae and evenly convex, medio-apically smooth in lateral view (Fig. <xref ref-type="fig" rid="F5">40</xref>).</p><p>
                <italic>Wings</italic>. Fore wing (Fig. <xref ref-type="fig" rid="F5">29</xref>): m-cu 0.8 times as long as 1-M; 1-SR+M sharply angled after arising from 1-M, 1.5 times as long as 1-M; 3-SR weakly curved, and SR1 straight; r:3-SR:SR1 = 6:36:41; 2-SR:3-SR:r-m = 13:35:13; r-m largely sclerotised; 1-CU1 widened and 0.06 times 2-CU1; cu-a vertical; CU1b narrower than 3-CU1. Hind wing (Fig. <xref ref-type="fig" rid="F5">30</xref>): with 4 coarse subbasal bristles on C+SC+R and with 3 hamuli on R1; SR weakly curved basally and marginal cell parallel-sided apically; subbasal cell near cu-a setose; 1r-m straight and 0.9 times as long as SC+R1; 2-SC+R 1.3 times longer than wide.</p><p>
                <italic>Legs</italic>. Tarsal claws simple and with long bristly setae ventrally; fore tarsus 1.5 times as long as fore tibia and tibia bristly setose and pimply anteriorly; length of femur, tibia and basitarsus of hind leg 4.2, 10.1 and 6.2 times their maximum width, respectively; hind tibia with dense appressed setae (Fig. <xref ref-type="fig" rid="F5">34</xref>); hind tibial spurs 0.3 and 0.4 times as long as hind basitarsus; inner side of hind tibia and tarsus densely bristly setose.</p><p>
                <italic>Metasoma</italic>. Length of first tergite 1.2 times its apical width, medial area low anteriorly, dorso-lateral carinae strongly developed, medial area smooth except for low median carina and few striae; second tergite largely smooth (including deep oblique anterior grooves) except for median carina connected to nearly rhombical medio-basal area and weak crenulae near medio-basal area and outer side of antero-lateral triangular areas (Fig. <xref ref-type="fig" rid="F5">33</xref>); second metasomal suture strongly crenulate, laterally narrowed and oblique; medially second tergite about as long as third tergite; maximum width of third tergite 3.5 times its medial length; third–fifth tergites smooth and with smooth transverse subposterior groove and antero-lateral grooves; ovipositor sheath 0.80 times as long as fore wing and 0.9 times body; hypopygium just surpassing apex of metasoma.</p><p>
                <italic>Colour</italic>. Yellowish brown; antenna (including entire scapus), mandible apically, stemmaticum, and ovipositor sheath dark brown or black; posterior half of mesosoma largely infuscate; apical 0.2 of pterostigma dark brown; remainder of pterostigma and wing membrane yellow, but fore wing with irregular stigmal spot up to vein CU1b, including dark brown veins 1-SR, 1-SR+M, m-cu and 3-CU1 and apically wings with wide infuscate area; remainder of veins brownish yellow (Figs <xref ref-type="fig" rid="F5">29</xref>, <xref ref-type="fig" rid="F5">30</xref>).</p><p>
                <italic>Variation</italic>. Length of body of female 10.4–12.0 mm, of fore wing of female 12.0–13.4 mm, and of ovipositor sheath 9.3–12.0 mm; antenna of female with 71 (2), 68 (1) segments; vein 3-SR of fore wing 2.6–3.0 times vein 2-SR; length of first tergite 1.2–1.3 times its apical width; length of ovipositor sheath 0.78–0.90 times fore wing; <!--PageBreak-->mesosoma and metasoma ventrally yellowish brown or infuscated; infuscate apical part of fore wing up to vein r-m or somewhat narrower; ventrally apex of scapus more or less yellowish vein cu-a of fore wing interstitial or narrowly postfurcal; fore tarsus 1.4–1.5 times as long as fore tibia; apical infuscation of hind wing as figured (Fig. <xref ref-type="fig" rid="F5">30</xref>) or somewhat wider; face colour similar to that of mesoscutum or paler.</p></tp:treatment-sec><tp:treatment-sec sec-type="distribution" id="SECID0E4XAG"><title>Distribution.</title><p>China (Hainan).</p></tp:treatment-sec><tp:treatment-sec sec-type="etymology" id="SECID0ECYAG"><title>Etymology.</title><p>Named “<tp:taxon-name><tp:taxon-name-part taxon-name-part-type="species">politus</tp:taxon-name-part></tp:taxon-name>” (Latin for “made smooth”) because of the smooth transverse subposterior grooves of the metasoma and the smooth third tergite.</p></tp:treatment-sec><tp:treatment-sec><!--Section generated to contain objects referenced in tp:taxon-treatment.--><fig id="F4" position="float" orientation="portrait"><label>Figure 28.</label><caption><p>
            <italic><tp:taxon-name><tp:taxon-name-part taxon-name-part-type="genus">Craspedolcus</tp:taxon-name-part> <tp:taxon-name-part taxon-name-part-type="species">politus</tp:taxon-name-part></tp:taxon-name></italic> sp. n., ♀, holotype, habitus lateral.</p></caption><graphic xmlns:xlink="http://www.w3.org/1999/xlink" xlink:href="zookeys-647-037-g004.jpg" position="float" orientation="portrait" xlink:type="simple" id="oo_119305.jpg"/></fig><fig id="F5" position="float" orientation="portrait"><label>Figures 29–41.</label><caption><p>
            <italic><tp:taxon-name><tp:taxon-name-part taxon-name-part-type="genus">Craspedolcus</tp:taxon-name-part> <tp:taxon-name-part taxon-name-part-type="species">politus</tp:taxon-name-part></tp:taxon-name></italic> sp. n., ♀, holotype. <bold>29</bold> fore wing <bold>30</bold> hind wing <bold>31</bold> mesosoma lateral <bold>32</bold> mesosoma dorsal <bold>33</bold> metasoma dorsal <bold>34</bold> hind leg lateral <bold>35</bold> apex of ovipositor lateral <bold>36</bold> head anterior <bold>37</bold> head dorsal <bold>38</bold> apex of antenna <bold>39</bold> head dorsal <bold>40</bold> propodeum lateral <bold>41</bold> scapus outer side lateral.</p></caption><graphic xmlns:xlink="http://www.w3.org/1999/xlink" xlink:href="zookeys-647-037-g005.jpg" position="float" orientation="portrait" xlink:type="simple" id="oo_119307.jpg"/></fig></tp:treatment-sec></tp:taxon-treatment>
