# Supplementary material for: Review of the genus Craspedolcus Enderlein sensu lato in China, with the description of a new genus and four new species (Hymenoptera, Braconidae, Braconinae)
Source: Zookeys. 2017 Jan 23;(647):37–65. doi: 10.3897/zookeys.647.11247 (PMC5345349; doi:10.3897/zookeys.647.11247)
Supplement: XML Treatment for Maculibracon [file zookeys.647.11247-treatment4.xml]

<!DOCTYPE tp:taxon-treatment
  PUBLIC "-//TaxonX//DTD Taxonomic Treatment Publishing DTD v0 20100105//EN" "tax-treatment-NSO.dtd">
<tp:taxon-treatment xmlns:tp="http://www.plazi.org/taxpub"><tp:treatment-meta><kwd-group><label>Taxon classification</label><kwd><named-content content-type="kingdom">Animalia</named-content></kwd><kwd><named-content content-type="order">Hymenoptera</named-content></kwd><kwd><named-content content-type="family">Braconidae</named-content></kwd></kwd-group><mixed-citation publication-type="journal"><person-group><name><surname>Li</surname><given-names>Yang</given-names></name><name><surname>van Achterberg</surname><given-names>Cornelis</given-names></name><name><surname>Chen</surname><given-names>Xue-xin</given-names></name></person-group><article-title>Review of the genus <italic><tp:taxon-name><tp:taxon-name-part taxon-name-part-type="genus">Craspedolcus</tp:taxon-name-part></tp:taxon-name></italic> Enderlein sensu lato in China, with the description of a new genus and four new species (<tp:taxon-name><tp:taxon-name-part taxon-name-part-type="order">Hymenoptera</tp:taxon-name-part></tp:taxon-name>, <tp:taxon-name><tp:taxon-name-part taxon-name-part-type="family">Braconidae</tp:taxon-name-part></tp:taxon-name>, <tp:taxon-name><tp:taxon-name-part taxon-name-part-type="subfamily">Braconinae</tp:taxon-name-part></tp:taxon-name>)</article-title><source>Zookeys</source><day>23</day><month>1</month><year>2017</year><volume>2017</volume><issue>647</issue><fpage>37</fpage><lpage>65</lpage><pub-id pub-id-type="doi">10.3897/zookeys.647.11247</pub-id></mixed-citation></tp:treatment-meta><tp:nomenclature><tp:taxon-name>
              <tp:taxon-name-part taxon-name-part-type="genus">Maculibracon</tp:taxon-name-part>
              <object-id xmlns:xlink="http://www.w3.org/1999/xlink" content-type="zoobank" xlink:type="simple">http://zoobank.org/7FFC7170-6E03-45F7-9177-71052DFD6FEA</object-id>
            </tp:taxon-name><tp:taxon-status xmlns:xlink="http://www.w3.org/1999/xlink" xlink:type="simple">gen. n.</tp:taxon-status><xref ref-type="fig" rid="F6">Figs 42</xref><xref ref-type="fig" rid="F7">, 43–54</xref><xref ref-type="fig" rid="F8">, 55</xref><xref ref-type="fig" rid="F9">, 56–66</xref><xref ref-type="fig" rid="F10">, 67</xref><xref ref-type="fig" rid="F11">, 68–79</xref><xref ref-type="fig" rid="F12">, 80</xref><xref ref-type="fig" rid="F13">, 81–91</xref><tp:nomenclature-citation-list><tp:nomenclature-citation><tp:taxon-name>
                  <tp:taxon-name-part taxon-name-part-type="genus">Craspedolcus</tp:taxon-name-part>
                </tp:taxon-name><comment>Enderlein, 1920: 92 (p.p.); <xref ref-type="bibr" rid="B9">Shenefelt 1978</xref>: 1673 (p.p.); <xref ref-type="bibr" rid="B6">Quicke 1985</xref>: 354–357 (group B), <xref rid="B7" ref-type="bibr">1987</xref>: 108 (p.p.); <xref ref-type="bibr" rid="B8">Quicke and van Achterberg 1990</xref>: 252 (p.p.).</comment></tp:nomenclature-citation></tp:nomenclature-citation-list></tp:nomenclature><tp:treatment-sec sec-type="type species" id="SECID0EQ2AG"><title>Type species.</title><p>
                <italic><tp:taxon-name><tp:taxon-name-part taxon-name-part-type="genus">Maculibracon</tp:taxon-name-part> <tp:taxon-name-part taxon-name-part-type="species">abruptus</tp:taxon-name-part></tp:taxon-name></italic> sp. n.</p></tp:treatment-sec><tp:treatment-sec sec-type="diagnosis" id="SECID0EB3AG"><title>Diagnosis.</title><p>Scapus stout, 1.5–2.2 times longer than its maximum width and protruding ventrally (Figs <xref ref-type="fig" rid="F7">49</xref>, <xref ref-type="fig" rid="F9">66</xref>, <xref ref-type="fig" rid="F11">74</xref>, <xref ref-type="fig" rid="F13">91</xref>), rounded subbasally and inner side at most with narrow ledge apically; face flattened medially; propodeum medio-posteriorly more or less protruding in lateral view (Figs <xref ref-type="fig" rid="F7">53</xref>, <xref ref-type="fig" rid="F9">65</xref>, <xref ref-type="fig" rid="F11">78</xref>, <xref ref-type="fig" rid="F13">90</xref>); vein 3-SR of fore wing 2.4–2.8 times vein 2-SR (Figs <xref ref-type="fig" rid="F7">43</xref>, <xref ref-type="fig" rid="F9">56</xref>, <xref ref-type="fig" rid="F11">68</xref>, <xref ref-type="fig" rid="F13">81</xref>); vein 1r-m of hind wing 1.0–1.6 times as long as vein SC+R1 (Figs <xref ref-type="fig" rid="F7">44</xref>, <xref ref-type="fig" rid="F9">57</xref>, <xref ref-type="fig" rid="F11">69</xref>, <xref ref-type="fig" rid="F13">82</xref>); vein 3-SR of fore wing 0.9 times as long as vein SR1 or longer (Figs <xref ref-type="fig" rid="F7">43</xref>, <xref ref-type="fig" rid="F9">56</xref>, <xref ref-type="fig" rid="F11">68</xref>, <xref ref-type="fig" rid="F13">81</xref>); hind wing with 4-5 subbasal bristles; vein cu-a of fore wing strongly postfurcal and inclivous (Figs <xref ref-type="fig" rid="F7">43</xref>, <xref ref-type="fig" rid="F9">56</xref>, <xref ref-type="fig" rid="F11">68</xref>, <xref ref-type="fig" rid="F13">81</xref>); fore wing elongate (Figs <xref ref-type="fig" rid="F7">43</xref>, <xref ref-type="fig" rid="F9">56</xref>, <xref ref-type="fig" rid="F11">68</xref>, <xref ref-type="fig" rid="F13">81</xref>); median carina of first tergite high and medial area steep anteriorly in lateral view (Figs <xref ref-type="fig" rid="F7">53</xref>, <xref ref-type="fig" rid="F9">65</xref>, <xref ref-type="fig" rid="F11">78</xref>, <xref ref-type="fig" rid="F13">90</xref>); second metasomal tergite below basal areas smooth; antero-lateral areas of second tergite minute and remaining from small medio-basal area (Figs <xref ref-type="fig" rid="F7">47</xref>, <xref ref-type="fig" rid="F9">60</xref>, <xref ref-type="fig" rid="F11">72</xref>, <xref ref-type="fig" rid="F13">85</xref>); median carina of second tergite long and high (Figs <xref ref-type="fig" rid="F7">47</xref>, <xref ref-type="fig" rid="F9">60</xref>, <xref ref-type="fig" rid="F11">72</xref>, <xref ref-type="fig" rid="F13">85</xref>); strongly oblique antero-lateral grooves of third tergite long and almost meeting submedially (Figs <xref ref-type="fig" rid="F7">47</xref>, <xref ref-type="fig" rid="F9">60</xref>, <xref ref-type="fig" rid="F11">72</xref>, <xref ref-type="fig" rid="F13">85</xref>); maximum width of third tergite 2.7–3.2 times its medial length (Figs <xref ref-type="fig" rid="F7">47</xref>, <xref ref-type="fig" rid="F9">60</xref>, <xref ref-type="fig" rid="F11">72</xref>, <xref ref-type="fig" rid="F13">85</xref>); third and fourth tergites without transverse subposterior groove (Figs <xref ref-type="fig" rid="F7">47</xref>, <xref ref-type="fig" rid="F9">60</xref>, <xref ref-type="fig" rid="F11">72</xref>, <xref ref-type="fig" rid="F13">85</xref>); fifth and sixth tergites largely exposed and flat; subapically upper valve of ovipositor with small nodus, its lower valve fully exposed and with small teeth ventrally (Figs <xref ref-type="fig" rid="F7">54</xref>, <xref ref-type="fig" rid="F11">79</xref>); hypopygium medium-sized and subtruncate apically, not reaching level of apex of metasoma (Figs <xref ref-type="fig" rid="F6">42</xref>, <xref ref-type="fig" rid="F8">55</xref>, <xref ref-type="fig" rid="F10">67</xref>, <xref ref-type="fig" rid="F12">80</xref>); ovipositor sheath narrow, with short yellowish setae and 0.4–0.8 times as long as body.</p><fig id="F6" position="float" orientation="portrait"><label>Figure 42.</label><caption><p>
            <italic><tp:taxon-name><tp:taxon-name-part taxon-name-part-type="genus">Maculibracon</tp:taxon-name-part> <tp:taxon-name-part taxon-name-part-type="species">abruptus</tp:taxon-name-part></tp:taxon-name></italic> sp. n., ♀, holotype, habitus lateral.</p></caption><graphic xmlns:xlink="http://www.w3.org/1999/xlink" xlink:href="zookeys-647-037-g006.jpg" position="float" orientation="portrait" xlink:type="simple" id="oo_119310.jpg"/></fig><fig id="F7" position="float" orientation="portrait"><label>Figures 43–54.</label><caption><p>
            <italic><tp:taxon-name><tp:taxon-name-part taxon-name-part-type="genus">Maculibracon</tp:taxon-name-part> <tp:taxon-name-part taxon-name-part-type="species">abruptus</tp:taxon-name-part></tp:taxon-name></italic> sp. n., ♀, holotype. <bold>43</bold> fore wing <bold>44</bold> hind wing <bold>45</bold> mesosoma lateral <bold>46</bold> mesosoma dorsal <bold>47</bold> metasoma dorsal <bold>48</bold> hind leg lateral <bold>49</bold> scapus outer side lateral <bold>50</bold> head anterior <bold>51</bold> head dorsal <bold>52</bold> head lateral <bold>53</bold> propodeum lateral <bold>54</bold> apex of ovipositor lateral.</p></caption><graphic xmlns:xlink="http://www.w3.org/1999/xlink" xlink:href="zookeys-647-037-g007.jpg" position="float" orientation="portrait" xlink:type="simple" id="oo_119311.jpg"/></fig><fig id="F8" position="float" orientation="portrait"><label>Figure 55.</label><caption><p>
            <italic><tp:taxon-name><tp:taxon-name-part taxon-name-part-type="genus">Maculibracon</tp:taxon-name-part> <tp:taxon-name-part taxon-name-part-type="species">hei</tp:taxon-name-part></tp:taxon-name></italic> sp. n., ♀, holotype, habitus lateral.</p></caption><graphic xmlns:xlink="http://www.w3.org/1999/xlink" xlink:href="zookeys-647-037-g008.jpg" position="float" orientation="portrait" xlink:type="simple" id="oo_119314.jpg"/></fig><fig id="F9" position="float" orientation="portrait"><label>Figures 56–66.</label><caption><p>
            <italic><tp:taxon-name><tp:taxon-name-part taxon-name-part-type="genus">Maculibracon</tp:taxon-name-part> <tp:taxon-name-part taxon-name-part-type="species">hei</tp:taxon-name-part></tp:taxon-name></italic> sp. n., ♀, holotype. <bold>56</bold> fore wing <bold>57</bold> hind wing <bold>58</bold> mesosoma lateral <bold>59</bold> mesosoma dorsal <bold>60</bold> metasoma dorsal <bold>61</bold> hind leg lateral <bold>62</bold> head anterior <bold>63</bold> head dorsal <bold>64</bold> head lateral <bold>65</bold> propodeum lateral <bold>66</bold> scapus outer side lateral.</p></caption><graphic xmlns:xlink="http://www.w3.org/1999/xlink" xlink:href="zookeys-647-037-g009.jpg" position="float" orientation="portrait" xlink:type="simple" id="oo_119316.jpg"/></fig><fig id="F10" position="float" orientation="portrait"><label>Figure 67.</label><caption><p>
            <italic><tp:taxon-name><tp:taxon-name-part taxon-name-part-type="genus">Maculibracon</tp:taxon-name-part> <tp:taxon-name-part taxon-name-part-type="species">luteonervis</tp:taxon-name-part></tp:taxon-name></italic> sp. n., ♀, holotype, habitus lateral.</p></caption><graphic xmlns:xlink="http://www.w3.org/1999/xlink" xlink:href="zookeys-647-037-g010.jpg" position="float" orientation="portrait" xlink:type="simple" id="oo_119318.jpg"/></fig><fig id="F11" position="float" orientation="portrait"><label>Figures 68–79.</label><caption><p>
            <italic><tp:taxon-name><tp:taxon-name-part taxon-name-part-type="genus">Maculibracon</tp:taxon-name-part> <tp:taxon-name-part taxon-name-part-type="species">luteonervis</tp:taxon-name-part></tp:taxon-name></italic> sp. n., ♀, holotype. <bold>68</bold> fore wing <bold>69</bold> hind wing <bold>70</bold> mesosoma lateral <bold>71</bold> mesosoma dorsal <bold>72</bold> metasoma dorsal <bold>73</bold> hind leg lateral <bold>74</bold> scapus outer side lateral <bold>75</bold> head anterior <bold>76</bold> head dorsal <bold>77</bold> head lateral <bold>78</bold> propodeum lateral <bold>79</bold> apex of ovipositor lateral.</p></caption><graphic xmlns:xlink="http://www.w3.org/1999/xlink" xlink:href="zookeys-647-037-g011.jpg" position="float" orientation="portrait" xlink:type="simple" id="oo_119321.jpg"/></fig><fig id="F12" position="float" orientation="portrait"><label>Figure 80.</label><caption><p>
            <italic><tp:taxon-name><tp:taxon-name-part taxon-name-part-type="genus">Maculibracon</tp:taxon-name-part> <tp:taxon-name-part taxon-name-part-type="species">simlaensis</tp:taxon-name-part></tp:taxon-name></italic> (Cameron), ♀, Vietnam, habitus lateral.</p></caption><graphic xmlns:xlink="http://www.w3.org/1999/xlink" xlink:href="zookeys-647-037-g012.jpg" position="float" orientation="portrait" xlink:type="simple" id="oo_119327.jpg"/></fig><fig id="F13" position="float" orientation="portrait"><label>Figures 81–91.</label><caption><p>
            <italic><tp:taxon-name><tp:taxon-name-part taxon-name-part-type="genus">Maculibracon</tp:taxon-name-part> <tp:taxon-name-part taxon-name-part-type="species">simlaensis</tp:taxon-name-part></tp:taxon-name></italic> (Cameron), ♀, Vietnam. <bold>81</bold> fore wing <bold>82</bold> hind wing <bold>83</bold> mesosoma lateral <bold>84</bold> mesosoma dorsal <bold>85</bold> metasoma dorsal <bold>86</bold> hind leg lateral <bold>87</bold> head anterior <bold>88</bold> head dorsal <bold>89</bold> head lateral <bold>90</bold> propodeum lateral <bold>91</bold> scapus outer side lateral.</p></caption><graphic xmlns:xlink="http://www.w3.org/1999/xlink" xlink:href="zookeys-647-037-g013.jpg" position="float" orientation="portrait" xlink:type="simple" id="oo_119328.jpg"/></fig></tp:treatment-sec><tp:treatment-sec sec-type="distribution" id="SECID0ELMBG"><title>Distribution.</title><p>Oriental (India, Bhutan, Myanmar, *Thailand, *Vietnam, *China, Philippines, Sundanese region).</p></tp:treatment-sec><tp:treatment-sec sec-type="etymology" id="SECID0EQMBG"><title>Etymology.</title><p>Name derived from “macula” (Latin for “spot, mark”) and the generic name <italic><tp:taxon-name><tp:taxon-name-part taxon-name-part-type="genus">Bracon</tp:taxon-name-part></tp:taxon-name></italic>, because of the conspicuous dark spot of the fore wing. Gender: masculine.</p></tp:treatment-sec><tp:treatment-sec sec-type="notes" id="SECID0E4MBG"><title>Notes.</title><p>
                <xref ref-type="bibr" rid="B6">Quicke (1985)</xref> already indicated that <italic><tp:taxon-name><tp:taxon-name-part taxon-name-part-type="genus">Craspedolcus</tp:taxon-name-part></tp:taxon-name></italic> was heterogeneous; he divided the genus in two groups. Group A includes the type species (= <italic><tp:taxon-name><tp:taxon-name-part taxon-name-part-type="genus">Craspedolcus</tp:taxon-name-part></tp:taxon-name></italic> s. str.) and group B is described in this paper as new genus. The new genus is similar to the Afrotropical genus <italic><tp:taxon-name><tp:taxon-name-part taxon-name-part-type="genus">Serraulax</tp:taxon-name-part></tp:taxon-name></italic> Quicke, 1987, but differs by having the inner apex of scapus simple or with a minor ledge (<italic>versus</italic> with moderately wide ledge formed by a false margin in <italic><tp:taxon-name><tp:taxon-name-part taxon-name-part-type="genus">Serraulax</tp:taxon-name-part></tp:taxon-name></italic>), vein 1r-m of hind wing about as long as vein SC+R1 (<italic>versus</italic> distinctly longer), vein 2-SC+R of hind wing hardly longer than wide (<italic>versus</italic> distinctly longer than wide), vein cu-a of fore wing distinctly inclivous (<italic>versus</italic> more or less perpendicular), median carina of first tergite present anteriorly (<italic>versus</italic> absent anteriorly), second tergite smooth (<italic>versus</italic> distinctly longitudinally striate) and third tergite without subposterior transverse groove (<italic>versus</italic> with subposterior groove present).</p><p>Some species of the genus <italic><tp:taxon-name><tp:taxon-name-part taxon-name-part-type="genus">Hybogaster</tp:taxon-name-part></tp:taxon-name></italic> Szépligeti, 1906, are very similar to the new genus (e.g. first tergite with strong median carina and medial area protuberant anteriorly, wings elongate and mainly yellow, and fore wing with a dark stigmal spot). They differ by having the second tergite spaced longitudinally striate, the scapus short ovoid and not protruding ventrally, antero-lateral grooves of third tergite subvertical and indistinct because of the depression near it, vein 1-SR+M of fore wing straight or nearly so and upper valve of ovipositor without subapical nodus, depressed and covering the narrow and ventrally smooth lower valve. The genus <italic><tp:taxon-name><tp:taxon-name-part taxon-name-part-type="genus">Hybogaster</tp:taxon-name-part></tp:taxon-name></italic> remains unknown from China; the holotype of the only reported species, <italic><tp:taxon-name><tp:taxon-name-part taxon-name-part-type="genus">Hybogaster</tp:taxon-name-part> <tp:taxon-name-part taxon-name-part-type="species">zebripterae</tp:taxon-name-part></tp:taxon-name></italic> Wang &amp; Chen, 2008, from China (Fujian) has been examined and proved to belong to <italic><tp:taxon-name><tp:taxon-name-part taxon-name-part-type="genus">Iphiaulax</tp:taxon-name-part></tp:taxon-name></italic> Foerster, 1863, comb. n.</p><p>The following names form new combinations in <italic><tp:taxon-name><tp:taxon-name-part taxon-name-part-type="genus">Maculibracon</tp:taxon-name-part></tp:taxon-name></italic> gen. n.: <italic><tp:taxon-name><tp:taxon-name-part taxon-name-part-type="genus">Bracon</tp:taxon-name-part> <tp:taxon-name-part taxon-name-part-type="species">lepcha</tp:taxon-name-part></tp:taxon-name></italic> Cameron, 1899; <italic><tp:taxon-name><tp:taxon-name-part taxon-name-part-type="genus">Bracon</tp:taxon-name-part> <tp:taxon-name-part taxon-name-part-type="species">phaedo</tp:taxon-name-part></tp:taxon-name></italic> Cameron, 1899; <italic><tp:taxon-name><tp:taxon-name-part taxon-name-part-type="genus">Bracon</tp:taxon-name-part> <tp:taxon-name-part taxon-name-part-type="species">simlaensis</tp:taxon-name-part></tp:taxon-name></italic> Cameron, 1899; <italic><tp:taxon-name><tp:taxon-name-part taxon-name-part-type="genus">Iphiaulax</tp:taxon-name-part> <tp:taxon-name-part taxon-name-part-type="species">bhotanensis</tp:taxon-name-part></tp:taxon-name></italic> Cameron, 1907; <italic><tp:taxon-name><tp:taxon-name-part taxon-name-part-type="genus">Iphiaulax</tp:taxon-name-part> <tp:taxon-name-part taxon-name-part-type="species">laertius</tp:taxon-name-part></tp:taxon-name></italic> Cameron, 1903; <italic><tp:taxon-name><tp:taxon-name-part taxon-name-part-type="genus">Iphiaulax</tp:taxon-name-part> <tp:taxon-name-part taxon-name-part-type="species">leptopterus</tp:taxon-name-part></tp:taxon-name></italic> Cameron, 1903; <italic><tp:taxon-name><tp:taxon-name-part taxon-name-part-type="genus">Iphiaulax</tp:taxon-name-part> <tp:taxon-name-part taxon-name-part-type="species">lineaticarinatus</tp:taxon-name-part></tp:taxon-name></italic> Cameron, 1907; <italic><tp:taxon-name><tp:taxon-name-part taxon-name-part-type="genus">Ipobracon</tp:taxon-name-part> <tp:taxon-name-part taxon-name-part-type="species">lissotomus</tp:taxon-name-part></tp:taxon-name></italic> Roman, 1914; <italic><tp:taxon-name><tp:taxon-name-part taxon-name-part-type="genus">Ipobracon</tp:taxon-name-part> <tp:taxon-name-part taxon-name-part-type="species">maculicosta</tp:taxon-name-part></tp:taxon-name></italic> Enderlein, 1920, and <italic><tp:taxon-name><tp:taxon-name-part taxon-name-part-type="genus">Ipobracon</tp:taxon-name-part> <tp:taxon-name-part taxon-name-part-type="species">pallidicornis</tp:taxon-name-part></tp:taxon-name></italic> Roman, 1914.</p></tp:treatment-sec><ref-list><ref id="B9"><mixed-citation xmlns:xlink="http://www.w3.org/1999/xlink" xlink:type="simple">
            <person-group><name name-style="western"><surname>Shenefelt</surname><given-names>RD</given-names></name></person-group> (<year>1978</year>) <article-title><tp:taxon-name><tp:taxon-name-part taxon-name-part-type="family">Braconidae</tp:taxon-name-part></tp:taxon-name> 10. <tp:taxon-name><tp:taxon-name-part taxon-name-part-type="subfamily">Braconinae</tp:taxon-name-part></tp:taxon-name>, <tp:taxon-name><tp:taxon-name-part taxon-name-part-type="subfamily">Gnathobraconinae</tp:taxon-name-part></tp:taxon-name>, <tp:taxon-name><tp:taxon-name-part taxon-name-part-type="subfamily">Mesostoinae</tp:taxon-name-part></tp:taxon-name>, <tp:taxon-name><tp:taxon-name-part taxon-name-part-type="subfamily">Pseudodicrogeniinae</tp:taxon-name-part></tp:taxon-name>, <tp:taxon-name><tp:taxon-name-part taxon-name-part-type="subfamily">Telengainae</tp:taxon-name-part></tp:taxon-name>, <tp:taxon-name><tp:taxon-name-part taxon-name-part-type="subfamily">Ypsistocerinae</tp:taxon-name-part></tp:taxon-name>, plus <tp:taxon-name><tp:taxon-name-part taxon-name-part-type="family">Braconidae</tp:taxon-name-part></tp:taxon-name> in general, major groups, unplaced genera and species.</article-title> <source>Hymenopterorum Catalogus</source> (<edition>nova editio</edition>) <volume>15</volume>: <fpage>1425</fpage>–<lpage>1872</lpage>.</mixed-citation></ref><ref id="B6"><mixed-citation xmlns:xlink="http://www.w3.org/1999/xlink" xlink:type="simple">
            <person-group><name name-style="western"><surname>Quicke</surname><given-names>DLJ</given-names></name></person-group> (<year>1985</year>) <article-title>Redescription of <italic><tp:taxon-name><tp:taxon-name-part taxon-name-part-type="genus">Craspedolcus</tp:taxon-name-part></tp:taxon-name></italic> with notes on included species and related genera (<tp:taxon-name><tp:taxon-name-part taxon-name-part-type="order">Hymenoptera</tp:taxon-name-part></tp:taxon-name>: <tp:taxon-name><tp:taxon-name-part taxon-name-part-type="family">Braconidae</tp:taxon-name-part></tp:taxon-name>).</article-title> <source>Oriental Insects</source> <volume>18</volume>(<issue>1984</issue>): <fpage>354</fpage>–<lpage>360</lpage>.</mixed-citation></ref><ref id="B7"><mixed-citation xmlns:xlink="http://www.w3.org/1999/xlink" xlink:type="simple">
            <person-group><name name-style="western"><surname>Quicke</surname><given-names>DLJ</given-names></name></person-group> (<year>1987</year>) <article-title>The Old World genera of braconine wasps (<tp:taxon-name><tp:taxon-name-part taxon-name-part-type="order">Hymenoptera</tp:taxon-name-part></tp:taxon-name>: <tp:taxon-name><tp:taxon-name-part taxon-name-part-type="family">Braconidae</tp:taxon-name-part></tp:taxon-name>).</article-title> <source>Journal of Natural History</source> <volume>21</volume>: <fpage>43</fpage>–<lpage>157</lpage>. <ext-link xlink:type="simple" ext-link-type="doi" xlink:href="10.1080/00222938700770031">https://doi.org/10.1080/00222938700770031</ext-link></mixed-citation></ref><ref id="B8"><mixed-citation xmlns:xlink="http://www.w3.org/1999/xlink" xlink:type="simple">
            <person-group><name name-style="western"><surname>Quicke</surname><given-names>DLJ</given-names></name><name name-style="western"><surname>van Achterberg</surname><given-names>C</given-names></name></person-group> (<year>1990</year>) <article-title>The type specimens of Enderlein’s <tp:taxon-name><tp:taxon-name-part taxon-name-part-type="subfamily">Braconinae</tp:taxon-name-part></tp:taxon-name> (<tp:taxon-name><tp:taxon-name-part taxon-name-part-type="order">Hymenoptera</tp:taxon-name-part></tp:taxon-name>: <tp:taxon-name><tp:taxon-name-part taxon-name-part-type="family">Braconidae</tp:taxon-name-part></tp:taxon-name>) housed in Warsaw.</article-title> <source>Tijdschrift voor Entomologie</source> <volume>133</volume>: <fpage>251</fpage>–<lpage>264</lpage>.</mixed-citation></ref></ref-list></tp:taxon-treatment>
