# Supplementary material for: Review of the genus Craspedolcus Enderlein sensu lato in China, with the description of a new genus and four new species (Hymenoptera, Braconidae, Braconinae)
Source: Zookeys. 2017 Jan 23;(647):37–65. doi: 10.3897/zookeys.647.11247 (PMC5345349; doi:10.3897/zookeys.647.11247)
Supplement: XML Treatment for Maculibracon abruptus [file zookeys.647.11247-treatment5.xml]

<!DOCTYPE tp:taxon-treatment
  PUBLIC "-//TaxonX//DTD Taxonomic Treatment Publishing DTD v0 20100105//EN" "tax-treatment-NSO.dtd">
<tp:taxon-treatment xmlns:tp="http://www.plazi.org/taxpub"><tp:treatment-meta><kwd-group><label>Taxon classification</label><kwd><named-content content-type="kingdom">Animalia</named-content></kwd><kwd><named-content content-type="order">Hymenoptera</named-content></kwd><kwd><named-content content-type="family">Braconidae</named-content></kwd></kwd-group><mixed-citation publication-type="journal"><person-group><name><surname>Li</surname><given-names>Yang</given-names></name><name><surname>van Achterberg</surname><given-names>Cornelis</given-names></name><name><surname>Chen</surname><given-names>Xue-xin</given-names></name></person-group><article-title>Review of the genus <italic><tp:taxon-name><tp:taxon-name-part taxon-name-part-type="genus">Craspedolcus</tp:taxon-name-part></tp:taxon-name></italic> Enderlein sensu lato in China, with the description of a new genus and four new species (<tp:taxon-name><tp:taxon-name-part taxon-name-part-type="order">Hymenoptera</tp:taxon-name-part></tp:taxon-name>, <tp:taxon-name><tp:taxon-name-part taxon-name-part-type="family">Braconidae</tp:taxon-name-part></tp:taxon-name>, <tp:taxon-name><tp:taxon-name-part taxon-name-part-type="subfamily">Braconinae</tp:taxon-name-part></tp:taxon-name>)</article-title><source>Zookeys</source><day>23</day><month>1</month><year>2017</year><volume>2017</volume><issue>647</issue><fpage>37</fpage><lpage>65</lpage><pub-id pub-id-type="doi">10.3897/zookeys.647.11247</pub-id></mixed-citation></tp:treatment-meta><tp:nomenclature><tp:taxon-name>
              <tp:taxon-name-part taxon-name-part-type="genus">Maculibracon</tp:taxon-name-part>
              <tp:taxon-name-part taxon-name-part-type="species">abruptus</tp:taxon-name-part>
              <object-id xmlns:xlink="http://www.w3.org/1999/xlink" content-type="zoobank" xlink:type="simple">http://zoobank.org/90A521BE-A3BD-4B2C-9576-C7C8CF0C9AF6</object-id>
            </tp:taxon-name><tp:taxon-status xmlns:xlink="http://www.w3.org/1999/xlink" xlink:type="simple">sp. n.</tp:taxon-status><xref ref-type="fig" rid="F6">Figs 42</xref><xref ref-type="fig" rid="F7">, 43–54</xref><!--PageBreak--></tp:nomenclature><tp:treatment-sec sec-type="type material" id="SECID0E2UBG"><title>Type material.</title><p>Holotype, ♀ (<named-content xmlns:xlink="http://www.w3.org/1999/xlink" content-type="dwc:institutional_code" xlink:type="simple">RMNH</named-content>), “Peninsular <bold>Thailand</bold>, NW [of] Phuket, Nai Yang, 26.II-4.III.[20]07, [S.] Risch”.</p></tp:treatment-sec><tp:treatment-sec sec-type="diagnosis" id="SECID0ELVBG"><title>Diagnosis.</title><p>Entire scapus dark brown, rather stout and rather protruding ventrally; head distinctly narrowed posteriorly (Fig. <xref ref-type="fig" rid="F7">51</xref>); pterostigma entirely yellow; stigmal spot of fore wing rather large, up to middle of first discal cell (Fig. <xref ref-type="fig" rid="F7">43</xref>); wing membrane of fore wing yellow distally only posteriorly narrowly infuscate remaining far from vein 1r-m (Fig. <xref ref-type="fig" rid="F7">43</xref>); medio-posterior protuberance of propodeum with small round tubercle anteriorly followed by two short transverse crests, ribbed in lateral view (Fig. <xref ref-type="fig" rid="F7">53</xref>); medial area of first tergite high and steep anteriorly (Fig. <xref ref-type="fig" rid="F7">53</xref>); body and hind leg brownish yellow; length of ovipositor sheath 0.5 times fore wing and 0.6 times body. Similar to <italic><tp:taxon-name><tp:taxon-name-part taxon-name-part-type="genus">Maculibracon</tp:taxon-name-part> <tp:taxon-name-part taxon-name-part-type="species">leptopterus</tp:taxon-name-part></tp:taxon-name></italic> <!--PageBreak-->(Cameron, 1903) because of dark scapus, stigmal spot up to middle of first discal cell and anteriorly steep medial area of first tergite. The new species differs by the longer ovipositor sheath (0.7 times <italic>versus</italic> 0.4 times in <italic><tp:taxon-name><tp:taxon-name-part taxon-name-part-type="genus">Maculibracon</tp:taxon-name-part> <tp:taxon-name-part taxon-name-part-type="species">leptopterus</tp:taxon-name-part></tp:taxon-name></italic> according to the original description), the sculpture of the second metasomal tergite (absent <italic>versus</italic> crenulate or striate near smooth antero-lateral areas), colour of the setae of the face (yellow <italic>versus</italic> fuscous), the shape of the medio-posterior protuberance of the propodeum (posteriorly with two short transverse crests <italic>versus</italic> no crests) and the colour of the pterostigma (yellow apically <italic>versus</italic> dark brown).</p></tp:treatment-sec><tp:treatment-sec sec-type="description" id="SECID0EHXBG"><title>Description.</title><p>Holotype, ♀, length of body 14.5 mm, of fore wing 16.2 mm, of ovipositor sheath 8.7 mm.</p><p>
                <italic>Head</italic>. Antenna incomplete, with 60 segments remaining; scapus rather stout, 1.6 times longer than wide and distinctly emarginated apically, slightly longer ventrally than dorsally in lateral view, with a narrow apical ledge at inner side and gradually narrowed basally (Fig. <xref ref-type="fig" rid="F7">49</xref>); third and fourth segments 1.5 and 0.9 times their maximum width, respectively; length of maxillary palp as long as the height of head; inner side of eye not emarginated but slightly sinuate (Fig. <xref ref-type="fig" rid="F7">50</xref>); face moderately convex but flattened medially and medio-dorsally with weak median crest, sparsely punctate, and with long erect setae; clypeus flat, nearly smooth, dorsally with coarse curved carina and ventral margin thin and lamelliform, with few long setae ventrally; hypoclypeal de<!--PageBreak--><!--PageBreak-->pression 0.4 times as wide as minimum width of face (Fig. <xref ref-type="fig" rid="F7">50</xref>); frons shallowly concave behind antennal sockets, smooth, except for a rather shallow median groove (Fig. <xref ref-type="fig" rid="F7">50</xref>); vertex smooth, except for with some shallow setiferous punctures with long setae and shiny; stemmaticum distinctly protruding; <abbrev xmlns:xlink="http://www.w3.org/1999/xlink" xlink:title="ocular-ocellar line" id="ABBRID0EDYBG" xlink:type="simple">OOL</abbrev>:diameter of posterior ocellus:<abbrev xmlns:xlink="http://www.w3.org/1999/xlink" xlink:title="postocellar line" id="ABBRID0EHYBG" xlink:type="simple">POL</abbrev> = 31:15:9; in dorsal view length of eye 2.1 times temple; temples linearly narrowed behind eyes, with some long setae, punctate dorsally and sparsely punctate ventrally (Fig. <xref ref-type="fig" rid="F7">51</xref>, <xref ref-type="fig" rid="F7">52</xref>); malar suture shallow, curved; length of malar space 0.8 times basal width of mandible; mandible twisted, both teeth robust and subequal.</p><p>
                <italic>Mesosoma</italic>. Length of mesosoma 1.7 times its height; side of pronotum shiny and smooth (Fig. <xref ref-type="fig" rid="F7">45</xref>); propleuron with spaced punctures; pronotum vertical anteriorly, with a shallow pronope and groove and narrow antescutal depression; mesopleuron smooth and glabrous, except for an oblique band with punctures and short setae; mesosternal sulcus smooth and narrow; metapleuron smooth and with long setae, convex; mesoscutum glabrous except some setae near notaulic courses, shiny and smooth; notauli smooth, only distinct anteriorly and medially shallowly impressed; scutellar sulcus present and with distinct fine crenulae; scutellum distinctly convex and smooth except for some punctures; side of scutellum smooth; metanotum medio-anteriorly with short carina, posteriorly evenly convex and smooth; propodeum distinctly remotely punctate, with long setae, evenly convex but medio-posteriorly with protuberance consisting of small round tubercle anteriorly followed by two short transverse crests (Fig. <xref ref-type="fig" rid="F7">46</xref>), ribbed in lateral view (Fig. <xref ref-type="fig" rid="F7">53</xref>).</p><p>
                <italic>Wings</italic>. Fore wing (Fig. <xref ref-type="fig" rid="F7">43</xref>): m-cu 0.8 times as long as 1-M; 1-SR+M weakly bent subbasally 1.3 times as long as 1-M; 3-SR weakly curved, and SR1 straight; r:3-SR:SR1 = 10:56:46; 2-SR:3-SR:r-m = 20:54:20; r-m largely sclerotised; 1-CU1 slightly widened and 0.14 times 2-CU1; cu-a weakly inclivous; CU1b nearly as wide as 3-CU1. Hind wing (Fig. <xref ref-type="fig" rid="F7">44</xref>): with 4 coarse subbasal bristles on C+SC+R and with 3 hamuli on R1; SR weakly curved basally and marginal cell parallel-sided apically; area near cu-a glabrous; 1r-m straight and 1.6 times as long as SC+R1; 2-SC+R as wide as long.</p><p>
                <italic>Legs</italic>. Tarsal claws simple and with long bristly setae ventrally; length of femur, tibia and basitarsus of hind leg 5.0, 12.0 and 7.3 times their maximum width, respectively; hind tibia with dense and rather appressed setae; hind tibial spurs 0.3 and 0.4 times as long as hind basitarsus; inner side of hind tibia and tarsus densely bristly setose (Fig. <xref ref-type="fig" rid="F7">48</xref>).</p><p>
                <italic>Metasoma</italic>. Length of first tergite 1.3 times its apical width, dorso-lateral carinae strongly developed, medial area smooth except for high median carina and medial area steep anteriorly (Figs <xref ref-type="fig" rid="F7">47</xref>, <xref ref-type="fig" rid="F7">53</xref>); second tergite smooth (including deep oblique anterior grooves) except strong median carina connected to minute triangular medio-basal area, antero-lateral triangular areas large (Fig. <xref ref-type="fig" rid="F7">47</xref>); second metasomal suture strongly crenulated, laterally narrowed and weakly up curved; medially second tergite 1.6 times longer than third tergite; maximum width of third tergite 3.0 times its medial length; third–fifth tergites smooth and without transverse subposterior groove and with long antero-lateral grooves; ovipositor sheath 0.54 times as long as fore wing and 0.6 times body; hypopygium ending just anterior of apex of metasoma.</p><!--PageBreak--><p>
                <italic>Colour</italic>. Yellowish brown; antenna (but small part of scapus brown) and mandible apically dark brown; ovipositor sheath blackish with yellow setae; stigmal spot medium-sized, up to dorsal third of first discal cell (Fig. <xref ref-type="fig" rid="F7">43</xref>); veins yellow except dark brown basal half of 1-SR+M and most of 1-SR; wing membrane yellow, except for stigmal spot and infuscate narrow apical margin (Figs <xref ref-type="fig" rid="F7">43</xref>, <xref ref-type="fig" rid="F7">44</xref>).</p></tp:treatment-sec><tp:treatment-sec sec-type="distribution" id="SECID0EY1BG"><title>Distribution.</title><p>*Thailand.</p></tp:treatment-sec><tp:treatment-sec sec-type="etymology" id="SECID0E41BG"><title>Etymology.</title><p>Named after the medio-anterior steep part of the first tergite: “<tp:taxon-name><tp:taxon-name-part taxon-name-part-type="species">abruptus</tp:taxon-name-part></tp:taxon-name>” is Latin for “steep”.</p></tp:treatment-sec><tp:treatment-sec><!--Section generated to contain objects referenced in tp:taxon-treatment.--><fig id="F6" position="float" orientation="portrait"><label>Figure 42.</label><caption><p>
            <italic><tp:taxon-name><tp:taxon-name-part taxon-name-part-type="genus">Maculibracon</tp:taxon-name-part> <tp:taxon-name-part taxon-name-part-type="species">abruptus</tp:taxon-name-part></tp:taxon-name></italic> sp. n., ♀, holotype, habitus lateral.</p></caption><graphic xmlns:xlink="http://www.w3.org/1999/xlink" xlink:href="zookeys-647-037-g006.jpg" position="float" orientation="portrait" xlink:type="simple" id="oo_119310.jpg"/></fig><fig id="F7" position="float" orientation="portrait"><label>Figures 43–54.</label><caption><p>
            <italic><tp:taxon-name><tp:taxon-name-part taxon-name-part-type="genus">Maculibracon</tp:taxon-name-part> <tp:taxon-name-part taxon-name-part-type="species">abruptus</tp:taxon-name-part></tp:taxon-name></italic> sp. n., ♀, holotype. <bold>43</bold> fore wing <bold>44</bold> hind wing <bold>45</bold> mesosoma lateral <bold>46</bold> mesosoma dorsal <bold>47</bold> metasoma dorsal <bold>48</bold> hind leg lateral <bold>49</bold> scapus outer side lateral <bold>50</bold> head anterior <bold>51</bold> head dorsal <bold>52</bold> head lateral <bold>53</bold> propodeum lateral <bold>54</bold> apex of ovipositor lateral.</p></caption><graphic xmlns:xlink="http://www.w3.org/1999/xlink" xlink:href="zookeys-647-037-g007.jpg" position="float" orientation="portrait" xlink:type="simple" id="oo_119311.jpg"/></fig></tp:treatment-sec></tp:taxon-treatment>
