# Supplementary material for: Review of the genus Craspedolcus Enderlein sensu lato in China, with the description of a new genus and four new species (Hymenoptera, Braconidae, Braconinae)
Source: Zookeys. 2017 Jan 23;(647):37–65. doi: 10.3897/zookeys.647.11247 (PMC5345349; doi:10.3897/zookeys.647.11247)
Supplement: XML Treatment for Maculibracon hei [file zookeys.647.11247-treatment6.xml]

<!DOCTYPE tp:taxon-treatment
  PUBLIC "-//TaxonX//DTD Taxonomic Treatment Publishing DTD v0 20100105//EN" "tax-treatment-NSO.dtd">
<tp:taxon-treatment xmlns:tp="http://www.plazi.org/taxpub"><tp:treatment-meta><kwd-group><label>Taxon classification</label><kwd><named-content content-type="kingdom">Animalia</named-content></kwd><kwd><named-content content-type="order">Hymenoptera</named-content></kwd><kwd><named-content content-type="family">Braconidae</named-content></kwd></kwd-group><mixed-citation publication-type="journal"><person-group><name><surname>Li</surname><given-names>Yang</given-names></name><name><surname>van Achterberg</surname><given-names>Cornelis</given-names></name><name><surname>Chen</surname><given-names>Xue-xin</given-names></name></person-group><article-title>Review of the genus <italic><tp:taxon-name><tp:taxon-name-part taxon-name-part-type="genus">Craspedolcus</tp:taxon-name-part></tp:taxon-name></italic> Enderlein sensu lato in China, with the description of a new genus and four new species (<tp:taxon-name><tp:taxon-name-part taxon-name-part-type="order">Hymenoptera</tp:taxon-name-part></tp:taxon-name>, <tp:taxon-name><tp:taxon-name-part taxon-name-part-type="family">Braconidae</tp:taxon-name-part></tp:taxon-name>, <tp:taxon-name><tp:taxon-name-part taxon-name-part-type="subfamily">Braconinae</tp:taxon-name-part></tp:taxon-name>)</article-title><source>Zookeys</source><day>23</day><month>1</month><year>2017</year><volume>2017</volume><issue>647</issue><fpage>37</fpage><lpage>65</lpage><pub-id pub-id-type="doi">10.3897/zookeys.647.11247</pub-id></mixed-citation></tp:treatment-meta><tp:nomenclature><tp:taxon-name>
              <tp:taxon-name-part taxon-name-part-type="genus">Maculibracon</tp:taxon-name-part>
              <tp:taxon-name-part taxon-name-part-type="species">hei</tp:taxon-name-part>
              <object-id xmlns:xlink="http://www.w3.org/1999/xlink" content-type="zoobank" xlink:type="simple">http://zoobank.org/859877FC-DF4C-4BF8-BFE5-08CE11C94144</object-id>
            </tp:taxon-name><tp:taxon-status xmlns:xlink="http://www.w3.org/1999/xlink" xlink:type="simple">sp. n.</tp:taxon-status><xref ref-type="fig" rid="F8">Figs 55</xref><xref ref-type="fig" rid="F9">, 56–66</xref></tp:nomenclature><tp:treatment-sec sec-type="type material" id="SECID0E33BG"><title>Type material.</title><p>Holotype, ♀ (<named-content xmlns:xlink="http://www.w3.org/1999/xlink" content-type="dwc:institutional_code" xlink:type="simple">IZCAS</named-content>), “[<bold>China</bold>:] Yunnan, Lancang, 1000 m, 30.VII.1957, Lingchao Zang, No. IOZ(E)1964638”.</p></tp:treatment-sec><tp:treatment-sec sec-type="diagnosis" id="SECID0EM4BG"><title>Diagnosis.</title><p>Entire scapus dark brown or black, rather stout and more protruding ventrally; head rather directly narrowed posteriorly (Fig. <xref ref-type="fig" rid="F9">63</xref>); stigmal spot rather small, up to anterior third of first discal cell (Fig. <xref ref-type="fig" rid="F9">56</xref>); wing membrane yellow with slightly infuscate apical area of fore wing medium-sized, but remaining far from vein 1r-m (Figs <xref ref-type="fig" rid="F9">56</xref>, <xref ref-type="fig" rid="F9">57</xref>); pterostigma anteriorly dark brown and remainder yellow; medio-posterior protuberance of propodeum with two medium-sized round tubercles, ribbed in lateral view (Fig. <xref ref-type="fig" rid="F9">65</xref>); medial area of first tergite high anteriorly and gradually lowered basally (Figs <xref ref-type="fig" rid="F9">60</xref>, <xref ref-type="fig" rid="F9">65</xref>); body and hind leg brownish yellow; length of ovipositor sheath 0.6 times fore wing and 0.7 times body. Similar to <italic><tp:taxon-name><tp:taxon-name-part taxon-name-part-type="genus">Maculibracon</tp:taxon-name-part> <tp:taxon-name-part taxon-name-part-type="species">leptopterus</tp:taxon-name-part></tp:taxon-name></italic> (Cameron, 1903) because of dark scapus and medium-sized stigmal spot. The new species differs by the longer ovipositor sheath (0.7 times <italic>versus</italic> 0.4 times in <italic><tp:taxon-name><tp:taxon-name-part taxon-name-part-type="genus">Maculibracon</tp:taxon-name-part> <tp:taxon-name-part taxon-name-part-type="species">leptopterus</tp:taxon-name-part></tp:taxon-name></italic> according to the original description), the sculpture of the second metasomal tergite (absent <italic>versus</italic> crenulate or striate near smooth antero-lateral areas), colour of the setae of the face (yellow <italic>versus</italic> fuscous), the size of the stigmal spot (up to anterior third of first discal cell (<italic>versus</italic> up to middle of cell) and the colour of the pterostigma (anteriorly dark brown <italic>versus</italic> yellow except dark brown apex).</p></tp:treatment-sec><tp:treatment-sec sec-type="description" id="SECID0EO6BG"><title>Description.</title><p>Holotype, ♀, length of body 17.2 mm, of fore wing 17.8 mm, of ovipositor sheath 11.2 mm.</p><p>
                <italic>Head</italic>. Antenna incomplete, left antenna with 83 segments remaining, right antenna with 67 segments remaining; scapus rather stout, 1.5 times longer than wide and distinctly emarginate apically, longer ventrally than dorsally in lateral view, with a narrow apical ledge at inner side and gradually narrowed basally (Fig. <xref ref-type="fig" rid="F9">66</xref>); third and fourth segments 1.7 and 1.1 times their maximum width, respectively; length of maxillary palp as long as height of head; inner side of eye not emarginated but slightly sinuate (Fig. <xref ref-type="fig" rid="F9">63</xref>); face moderately convex but flattened medially and medio-dorsally with weak median crest, coarsely and densely punctate, and with long erect setae; clypeus flat, rugose, dorsally with coarse curved carina and ventral margin thin and lamelliform, with few long setae ventrally; hypoclypeal depression 0.3 times as wide as minimum width of face (Fig. <xref ref-type="fig" rid="F9">62</xref>); frons shallowly concave behind antennal sockets, rugose, with a rather shallow median groove (Fig. <xref ref-type="fig" rid="F9">62</xref>); vertex smooth, with few long setae and shiny; stemmaticum distinctly protruding; <abbrev xmlns:xlink="http://www.w3.org/1999/xlink" xlink:title="ocular-ocellar line" id="ABBRID0EIAAI" xlink:type="simple">OOL</abbrev>:diameter of posterior ocellus:<abbrev xmlns:xlink="http://www.w3.org/1999/xlink" xlink:title="postocellar line" id="ABBRID0EMAAI" xlink:type="simple">POL</abbrev> = 25:10:8; in dorsal view length of eye 2.3 times temple; temples directly <!--PageBreak--><!--PageBreak-->narrowed behind eyes, with some long setae, punctate dorsally and sparsely punctate ventrally (Fig. <xref ref-type="fig" rid="F9">63</xref>, <xref ref-type="fig" rid="F9">64</xref>); malar suture shallow, curved; length of malar space 0.8 times basal width of mandible; mandible twisted, both teeth robust and subequal.</p><p>
                <italic>Mesosoma</italic>. Length of mesosoma 1.8 times its height (Fig. <xref ref-type="fig" rid="F9">58</xref>); side of pronotum shiny and smooth; propleuron with spaced punctures; pronotum vertical anteriorly, with a shallow pronope and groove and narrow antescutal depression; mesopleuron smooth and glabrous, except for an oblique band with punctures and short setae; mesosternal sulcus smooth and narrow; metapleuron smooth and with long setae, convex; mesoscutum glabrous except some setae near notaulic courses, shiny and smooth; notauli smooth, only distinct anteriorly and medially shallowly impressed; scutellar sulcus present and with distinct fine crenulae; scutellum distinctly convex and smooth except for some very sparse punctulation; side of scutellum smooth; metanotum medio-anteriorly with short carina, posteriorly evenly convex and smooth; propodeum distinctly remotely punctate, with long setae, evenly convex but medio-posteriorly with protuberance consisting of small medium-sized round tubercles anteriorly followed by two short transverse crests (Fig. <xref ref-type="fig" rid="F9">59</xref>), ribbed in lateral view (Fig. <xref ref-type="fig" rid="F9">65</xref>).</p><p>
                <italic>Wings</italic>. Fore wing (Fig. <xref ref-type="fig" rid="F9">56</xref>): m-cu 0.6 times as long as 1-M; 1-SR+M angularly bent subbasally 1.2 times as long as 1-M; 3-SR weakly curved, and SR1 straight; r:3-SR:SR1 = 5:29:24; 2-SR:3-SR:r-m = 11:29:11; r-m largely sclerotised; 1-CU1 slightly widened and 0.17 times 2-CU1; cu-a weakly inclivous; CU1b nearly as wide as 3-CU1. Hind wing (Fig. <xref ref-type="fig" rid="F9">57</xref>): with 4 or 5 coarse subbasal bristles on C+SC+R and with 3 hamuli on R1; SR weakly curved basally and marginal cell subparallel-sided apically; area near cu-a glabrous; 1r-m straight and 1.3 times as long as SC+R1; 2-SC+R as wide as long.</p><p>
                <italic>Legs</italic>. Tarsal claws simple and with long bristly setae ventrally; length of femur, tibia and basitarsus of hind leg 5.2, 12.5 and 7.9 times their maximum width, respectively; hind tibia with dense and rather appressed setae; hind tibial spurs 0.3 and 0.4 times as long as hind basitarsus; inner side of hind tibia and tarsus densely bristly setose (Fig. <xref ref-type="fig" rid="F9">61</xref>).</p><p>
                <italic>Metasoma</italic>. Length of first tergite 1.3 times its apical width, dorso-lateral carinae strongly developed, medial area smooth except for high median carina and medial area steep anteriorly (Fig. <xref ref-type="fig" rid="F9">60</xref>, <xref ref-type="fig" rid="F9">65</xref>); second tergite smooth (including deep oblique anterior grooves) except strong median carina connected to minute triangular medio-basal area, antero-lateral triangular areas large (Fig. <xref ref-type="fig" rid="F9">60</xref>); second metasomal suture strongly crenulated, laterally narrowed and weakly up curved; medially second tergite 1.5 times longer than third tergite; maximum width of third tergite 2.7 times its medial length; third and fourth tergites with rather weakly median carina; third–fifth tergites smooth and without transverse subposterior groove and with long antero-lateral grooves; ovipositor sheath 0.63 times as long as fore wing and 0.65 times body; hypopygium ending just anterior of apex of metasoma (Fig. <xref ref-type="fig" rid="F8">55</xref>).</p><p>
                <italic>Colour</italic>. Yellowish brown; antenna (included scapus) and mandible apically dark brown; ovipositor sheath blackish with yellow setae; stigmal spot rather small, up to 0.4 anterior of first discal cell (Fig. <xref ref-type="fig" rid="F9">56</xref>); apical 0.2 of pterostigma dark brown and remainder <!--PageBreak-->yellow; veins yellow except dark brown basal half of 1-SR+M and most of 1-SR; wing membrane yellow, except for stigmal spot and slightly infuscate apical area of fore wing medium-sized, but remaining far from vein 1r-m (Figs <xref ref-type="fig" rid="F9">56</xref>, <xref ref-type="fig" rid="F9">57</xref>).</p></tp:treatment-sec><tp:treatment-sec sec-type="distribution" id="SECID0EFDAI"><title>Distribution.</title><p>*China (Yunnan).</p></tp:treatment-sec><tp:treatment-sec sec-type="etymology" id="SECID0EKDAI"><title>Etymology.</title><p>Named in honour of Prof. Dr Jun-hua He (Hangzhou) for his significant contribution to our knowledge of the Chinese <tp:taxon-name><tp:taxon-name-part taxon-name-part-type="order">Hymenoptera</tp:taxon-name-part></tp:taxon-name>.</p></tp:treatment-sec><tp:treatment-sec><!--Section generated to contain objects referenced in tp:taxon-treatment.--><fig id="F8" position="float" orientation="portrait"><label>Figure 55.</label><caption><p>
            <italic><tp:taxon-name><tp:taxon-name-part taxon-name-part-type="genus">Maculibracon</tp:taxon-name-part> <tp:taxon-name-part taxon-name-part-type="species">hei</tp:taxon-name-part></tp:taxon-name></italic> sp. n., ♀, holotype, habitus lateral.</p></caption><graphic xmlns:xlink="http://www.w3.org/1999/xlink" xlink:href="zookeys-647-037-g008.jpg" position="float" orientation="portrait" xlink:type="simple" id="oo_119314.jpg"/></fig><fig id="F9" position="float" orientation="portrait"><label>Figures 56–66.</label><caption><p>
            <italic><tp:taxon-name><tp:taxon-name-part taxon-name-part-type="genus">Maculibracon</tp:taxon-name-part> <tp:taxon-name-part taxon-name-part-type="species">hei</tp:taxon-name-part></tp:taxon-name></italic> sp. n., ♀, holotype. <bold>56</bold> fore wing <bold>57</bold> hind wing <bold>58</bold> mesosoma lateral <bold>59</bold> mesosoma dorsal <bold>60</bold> metasoma dorsal <bold>61</bold> hind leg lateral <bold>62</bold> head anterior <bold>63</bold> head dorsal <bold>64</bold> head lateral <bold>65</bold> propodeum lateral <bold>66</bold> scapus outer side lateral.</p></caption><graphic xmlns:xlink="http://www.w3.org/1999/xlink" xlink:href="zookeys-647-037-g009.jpg" position="float" orientation="portrait" xlink:type="simple" id="oo_119316.jpg"/></fig></tp:treatment-sec></tp:taxon-treatment>
