# Supplementary material for: Review of the genus Craspedolcus Enderlein sensu lato in China, with the description of a new genus and four new species (Hymenoptera, Braconidae, Braconinae)
Source: Zookeys. 2017 Jan 23;(647):37–65. doi: 10.3897/zookeys.647.11247 (PMC5345349; doi:10.3897/zookeys.647.11247)
Supplement: XML Treatment for Maculibracon luteonervis [file zookeys.647.11247-treatment7.xml]

<!DOCTYPE tp:taxon-treatment
  PUBLIC "-//TaxonX//DTD Taxonomic Treatment Publishing DTD v0 20100105//EN" "tax-treatment-NSO.dtd">
<tp:taxon-treatment xmlns:tp="http://www.plazi.org/taxpub"><tp:treatment-meta><kwd-group><label>Taxon classification</label><kwd><named-content content-type="kingdom">Animalia</named-content></kwd><kwd><named-content content-type="order">Hymenoptera</named-content></kwd><kwd><named-content content-type="family">Braconidae</named-content></kwd></kwd-group><mixed-citation publication-type="journal"><person-group><name><surname>Li</surname><given-names>Yang</given-names></name><name><surname>van Achterberg</surname><given-names>Cornelis</given-names></name><name><surname>Chen</surname><given-names>Xue-xin</given-names></name></person-group><article-title>Review of the genus <italic><tp:taxon-name><tp:taxon-name-part taxon-name-part-type="genus">Craspedolcus</tp:taxon-name-part></tp:taxon-name></italic> Enderlein sensu lato in China, with the description of a new genus and four new species (<tp:taxon-name><tp:taxon-name-part taxon-name-part-type="order">Hymenoptera</tp:taxon-name-part></tp:taxon-name>, <tp:taxon-name><tp:taxon-name-part taxon-name-part-type="family">Braconidae</tp:taxon-name-part></tp:taxon-name>, <tp:taxon-name><tp:taxon-name-part taxon-name-part-type="subfamily">Braconinae</tp:taxon-name-part></tp:taxon-name>)</article-title><source>Zookeys</source><day>23</day><month>1</month><year>2017</year><volume>2017</volume><issue>647</issue><fpage>37</fpage><lpage>65</lpage><pub-id pub-id-type="doi">10.3897/zookeys.647.11247</pub-id></mixed-citation></tp:treatment-meta><tp:nomenclature><tp:taxon-name>
              <tp:taxon-name-part taxon-name-part-type="genus">Maculibracon</tp:taxon-name-part>
              <tp:taxon-name-part taxon-name-part-type="species">luteonervis</tp:taxon-name-part>
              <object-id xmlns:xlink="http://www.w3.org/1999/xlink" content-type="zoobank" xlink:type="simple">http://zoobank.org/1C7553C2-DF16-437F-AC89-95E3BBF141EC</object-id>
            </tp:taxon-name><tp:taxon-status xmlns:xlink="http://www.w3.org/1999/xlink" xlink:type="simple">sp. n.</tp:taxon-status><xref ref-type="fig" rid="F10">Figs 67</xref><xref ref-type="fig" rid="F11">, 68–79</xref><!--PageBreak--></tp:nomenclature><tp:treatment-sec sec-type="type material" id="SECID0EGFAI"><title>Type material.</title><p>Holotype, ♀ (<named-content xmlns:xlink="http://www.w3.org/1999/xlink" content-type="dwc:institutional_code" xlink:type="simple">IZAS</named-content>), “[<bold>China</bold>:] Yunnan, Xishuangbanna, Menghun, 750 m, 1.VI.1958, Yiran Zhang, No. IOZ(E)1964632”.</p></tp:treatment-sec><tp:treatment-sec sec-type="diagnosis" id="SECID0ESFAI"><title>Diagnosis.</title><p>Scapus mainly yellowish brown, except for dark brown stripe on outer side, rather slender and less protruding ventrally (Fig. <xref ref-type="fig" rid="F11">74</xref>); head roundly narrowed posteriorly (Fig. <xref ref-type="fig" rid="F11">76</xref>); propodeum medio-posteriorly with smooth protuberance in lateral view (Fig. <xref ref-type="fig" rid="F11">78</xref>); medial area of first tergite low anteriorly (Fig. <xref ref-type="fig" rid="F11">78</xref>); wing membrane yellow with slightly infuscate apical area of fore wing wide and rather close to vein 1r-m; stigmal spot of fore wing up to anterior half of first discal cell, enclosing 0.6 of vein 1-SR+M (Figs <xref ref-type="fig" rid="F11">68</xref>, <xref ref-type="fig" rid="F11">69</xref>); pterostigma entirely yellow (Fig. <xref ref-type="fig" rid="F11">68</xref>); medio-basal area of second tergite nearly rhombic (Fig. <xref ref-type="fig" rid="F11">72</xref>); vein 1-SR+M of fore wing yellow; body and hind leg brownish yellow; length of ovipositor sheath 0.8 times fore wing and 0.8 times body. Similar to <italic><tp:taxon-name><tp:taxon-name-part taxon-name-part-type="genus">Maculibracon</tp:taxon-name-part> <tp:taxon-name-part taxon-name-part-type="species">laertius</tp:taxon-name-part></tp:taxon-name></italic> (Cameron, 1903) because of the yellowish scapus in dorsal view, medium-sized stigmal sport of the fore wing, anteriorly low medial area of the first tergite and the wide apical infuscate area of the fore wing. The new species differs by having the apex of the pterostigma yellow (<italic>versus</italic> dark brown in <italic><tp:taxon-name><tp:taxon-name-part taxon-name-part-type="genus">Maculibracon</tp:taxon-name-part> <tp:taxon-name-part taxon-name-part-type="species">laertius</tp:taxon-name-part></tp:taxon-name></italic>), ovipositor sheath 0.8 times fore wing (<italic>versus</italic> about 0.4 times), stigmal spot nearly square (<italic>versus</italic> obliquely narrowed) and head gradually roundly narrowed posteriorly in dorsal view (<italic>versus</italic> obliquely narrowed).</p></tp:treatment-sec><tp:treatment-sec sec-type="description" id="SECID0EWHAI"><title>Description.</title><p>Holotype, ♀, length of body 17.1 mm, of fore wing 16.7 mm, of ovipositor sheath 13.0 mm.</p><p>
                <italic>Head</italic>. Antenna incomplete, left antenna with 75 segments remaining; scapus rather stout, 1.5 times longer than wide and distinctly emarginated apically, slightly longer ventrally than dorsally in lateral view, with a narrow apical ledge at inner side and gradually narrowed basally (Fig. <xref ref-type="fig" rid="F11">74</xref>); third and fourth segments 1.4 and 1.0 times their maximum width, respectively; length of maxillary palp as long as the height of head; inner side of eye not emarginated but slightly sinuate (Fig. <xref ref-type="fig" rid="F11">75</xref>); face moderately convex but flattened medially and medio-dorsally with weak median crest, densely punctate, and with long erect setae; clypeus flat, punctate, dorsally with coarse curved carina and ventral margin thin and lamelliform, with few long setae ventrally; hypoclypeal depression 0.4 times as wide as minimum width of face (Fig. <xref ref-type="fig" rid="F11">75</xref>); frons shallowly concave behind antennal sockets, smooth, except for a rather shallow median groove (Fig. <xref ref-type="fig" rid="F11">75</xref>); <!--PageBreak-->vertex smooth, with few long setae and shiny; stemmaticum distinctly protruding; <abbrev xmlns:xlink="http://www.w3.org/1999/xlink" xlink:title="ocular-ocellar line" id="ABBRID0ERIAI" xlink:type="simple">OOL</abbrev>:diameter of posterior ocellus:<abbrev xmlns:xlink="http://www.w3.org/1999/xlink" xlink:title="postocellar line" id="ABBRID0EVIAI" xlink:type="simple">POL</abbrev> = 24:9:8; in dorsal view length of eye 1.9 times temple; temples gradually roundly narrowed behind eyes, with some long setae, almost smooth dorsally and sparsely punctate ventrally (Figs <xref ref-type="fig" rid="F11">76</xref>, <xref ref-type="fig" rid="F11">77</xref>); malar suture shallow, curved; length of malar space 0.8 times basal width of mandible; mandible twisted, both teeth robust and subequal.</p><!--PageBreak--><!--PageBreak--><p>
                <italic>Mesosoma</italic>. Length of mesosoma 2.1 times its height (Fig. <xref ref-type="fig" rid="F11">70</xref>); side of pronotum shiny and smooth; propleuron with spaced punctures; pronotum vertical anteriorly, with a shallow pronope and groove and narrow antescutal depression; mesopleuron smooth and glabrous, except for an oblique band with punctures and short setae; mesosternal sulcus smooth and narrow; metapleuron smooth and with long setae, convex; mesoscutum glabrous except some setae near notaulic courses, shiny and smooth; notauli smooth, only distinct anteriorly and medially shallowly impressed; scutellar sulcus present and with distinct fine crenulae; scutellum distinctly convex and smooth except for some punctures; side of scutellum smooth; metanotum medio-anteriorly with short carina, posteriorly evenly convex and smooth; propodeum distinctly remotely punctate, with long setae, evenly convex but medio-posteriorly with one smooth protuberance (Fig. <xref ref-type="fig" rid="F11">71</xref>), ribbed in lateral view (Fig. <xref ref-type="fig" rid="F11">78</xref>).</p><p>
                <italic>Wings</italic>. Fore wing (Fig. <xref ref-type="fig" rid="F11">68</xref>): m-cu 0.8 times as long as 1-M; 1-SR+M angularly bent subbasally 1.4 times as long as 1-M; 3-SR weakly curved, and SR1 straight; r:3-SR:SR1 = 10:55:59; 2-SR:3-SR:r-m = 20:55:19; r-m largely sclerotised; 1-CU1 slightly widened and 0.18 times 2-CU1; cu-a weakly inclivous; CU1b nearly as wide as 3-CU1. Hind wing (Fig. <xref ref-type="fig" rid="F11">69</xref>): with 6 coarse subbasal bristles on C+SC+R and with 3 hamuli on R1; SR weakly curved basally and marginal cell parallel-sided apically; area near cu-a glabrous; 1r-m straight and 0.95 times as long as SC+R1; 2-SC+R twice longer than wide.</p><p>
                <italic>Legs</italic>. Tarsal claws simple and with long bristly setae ventrally; length of femur, tibia and basitarsus of hind leg 5.3, 10.0 and 7.9 times their maximum width, respectively; hind tibia with dense and rather appressed setae; one hind tibial spur 0.2 times as long as hind basitarsus, the other is broken; inner side of hind tibia and tarsus densely bristly setose (Fig. <xref ref-type="fig" rid="F11">73</xref>).</p><p>
                <italic>Metasoma</italic>. Length of first tergite 1.5 times its apical width, dorso-lateral carinae strongly developed, medial area smooth except for high median carina and medial area steep anteriorly (Figs <xref ref-type="fig" rid="F11">72</xref>, <xref ref-type="fig" rid="F11">78</xref>); second tergite smooth (including deep oblique anterior grooves) except strong median carina connected to minute nearly rhombic medio-basal area, antero-lateral triangular areas large (Fig. <xref ref-type="fig" rid="F11">72</xref>); second metasomal suture strongly crenulate, laterally narrowed and weakly up curved; medially second tergite 1.4 times longer than third tergite; maximum width of third tergite 2.7 times its medial length; third–fifth tergites smooth and without transverse subposterior groove and with long antero-lateral grooves; ovipositor sheath 0.78 times as long as fore wing and 0.76 times body; hypopygium ending just anterior of apex of metasoma (Fig. <xref ref-type="fig" rid="F10">67</xref>).</p><p>
                <italic>Colour</italic>. Brownish yellow; antenna (scapus mainly yellowish brown, except for dark brown stripe on outer side) and mandible apically dark brown; ovipositor sheath blackish with yellow setae; stigmal spot medium-sized, up to anterior half of first discal cell, enclosing 0.6 of vein 1-SR+M (Fig. <xref ref-type="fig" rid="F11">68</xref>); veins yellow (included 1-SR+M) except dark brown basal half of 1-SR; pterostigma entirely yellow (Fig. <xref ref-type="fig" rid="F11">68</xref>); wing membrane yellow, with slightly infuscate apical area of fore wing wide and rather close to vein 1r-m (Figs <xref ref-type="fig" rid="F11">68</xref>, <xref ref-type="fig" rid="F11">69</xref>).</p><!--PageBreak--></tp:treatment-sec><tp:treatment-sec sec-type="distribution" id="SECID0EQLAI"><title>Distribution.</title><p>*China (Yunnan).</p></tp:treatment-sec><tp:treatment-sec sec-type="etymology" id="SECID0EVLAI"><title>Etymology.</title><p>Named after the yellow vein 1-SR+M of the fore wing, contrasting with the dark brown surrounding stigmal spot. “Luteus” is Latin for “yellow” and “nervus” for “sinew, vein”.</p></tp:treatment-sec><tp:treatment-sec><!--Section generated to contain objects referenced in tp:taxon-treatment.--><fig id="F10" position="float" orientation="portrait"><label>Figure 67.</label><caption><p>
            <italic><tp:taxon-name><tp:taxon-name-part taxon-name-part-type="genus">Maculibracon</tp:taxon-name-part> <tp:taxon-name-part taxon-name-part-type="species">luteonervis</tp:taxon-name-part></tp:taxon-name></italic> sp. n., ♀, holotype, habitus lateral.</p></caption><graphic xmlns:xlink="http://www.w3.org/1999/xlink" xlink:href="zookeys-647-037-g010.jpg" position="float" orientation="portrait" xlink:type="simple" id="oo_119318.jpg"/></fig><fig id="F11" position="float" orientation="portrait"><label>Figures 68–79.</label><caption><p>
            <italic><tp:taxon-name><tp:taxon-name-part taxon-name-part-type="genus">Maculibracon</tp:taxon-name-part> <tp:taxon-name-part taxon-name-part-type="species">luteonervis</tp:taxon-name-part></tp:taxon-name></italic> sp. n., ♀, holotype. <bold>68</bold> fore wing <bold>69</bold> hind wing <bold>70</bold> mesosoma lateral <bold>71</bold> mesosoma dorsal <bold>72</bold> metasoma dorsal <bold>73</bold> hind leg lateral <bold>74</bold> scapus outer side lateral <bold>75</bold> head anterior <bold>76</bold> head dorsal <bold>77</bold> head lateral <bold>78</bold> propodeum lateral <bold>79</bold> apex of ovipositor lateral.</p></caption><graphic xmlns:xlink="http://www.w3.org/1999/xlink" xlink:href="zookeys-647-037-g011.jpg" position="float" orientation="portrait" xlink:type="simple" id="oo_119321.jpg"/></fig></tp:treatment-sec></tp:taxon-treatment>
