# Supplementary material for: Review of the genus Craspedolcus Enderlein sensu lato in China, with the description of a new genus and four new species (Hymenoptera, Braconidae, Braconinae)
Source: Zookeys. 2017 Jan 23;(647):37–65. doi: 10.3897/zookeys.647.11247 (PMC5345349; doi:10.3897/zookeys.647.11247)
Supplement: XML Treatment for Maculibracon simlaensis [file zookeys.647.11247-treatment8.xml]

<!DOCTYPE tp:taxon-treatment
  PUBLIC "-//TaxonX//DTD Taxonomic Treatment Publishing DTD v0 20100105//EN" "tax-treatment-NSO.dtd">
<tp:taxon-treatment xmlns:tp="http://www.plazi.org/taxpub"><tp:treatment-meta><kwd-group><label>Taxon classification</label><kwd><named-content content-type="kingdom">Animalia</named-content></kwd><kwd><named-content content-type="order">Hymenoptera</named-content></kwd><kwd><named-content content-type="family">Braconidae</named-content></kwd></kwd-group><mixed-citation publication-type="journal"><person-group><name><surname>Li</surname><given-names>Yang</given-names></name><name><surname>van Achterberg</surname><given-names>Cornelis</given-names></name><name><surname>Chen</surname><given-names>Xue-xin</given-names></name></person-group><article-title>Review of the genus <italic><tp:taxon-name><tp:taxon-name-part taxon-name-part-type="genus">Craspedolcus</tp:taxon-name-part></tp:taxon-name></italic> Enderlein sensu lato in China, with the description of a new genus and four new species (<tp:taxon-name><tp:taxon-name-part taxon-name-part-type="order">Hymenoptera</tp:taxon-name-part></tp:taxon-name>, <tp:taxon-name><tp:taxon-name-part taxon-name-part-type="family">Braconidae</tp:taxon-name-part></tp:taxon-name>, <tp:taxon-name><tp:taxon-name-part taxon-name-part-type="subfamily">Braconinae</tp:taxon-name-part></tp:taxon-name>)</article-title><source>Zookeys</source><day>23</day><month>1</month><year>2017</year><volume>2017</volume><issue>647</issue><fpage>37</fpage><lpage>65</lpage><pub-id pub-id-type="doi">10.3897/zookeys.647.11247</pub-id></mixed-citation></tp:treatment-meta><tp:nomenclature><tp:taxon-name>
              <tp:taxon-name-part taxon-name-part-type="genus">Maculibracon</tp:taxon-name-part>
              <tp:taxon-name-part taxon-name-part-type="species">simlaensis</tp:taxon-name-part>
            </tp:taxon-name><tp:taxon-authority>(Cameron, 1899)</tp:taxon-authority><tp:taxon-status xmlns:xlink="http://www.w3.org/1999/xlink" xlink:type="simple">comb. n.</tp:taxon-status><xref ref-type="fig" rid="F12">Figs 80</xref><xref ref-type="fig" rid="F13">, 81–91</xref><tp:nomenclature-citation-list><tp:nomenclature-citation><tp:taxon-name>
                  <tp:taxon-name-part taxon-name-part-type="genus">Bracon</tp:taxon-name-part> <tp:taxon-name-part taxon-name-part-type="species">simlaensis</tp:taxon-name-part></tp:taxon-name><comment>Cameron, 1899: 65–66.</comment></tp:nomenclature-citation><tp:nomenclature-citation><tp:taxon-name>
                  <tp:taxon-name-part taxon-name-part-type="genus">Iphiaulax</tp:taxon-name-part> <tp:taxon-name-part taxon-name-part-type="species">simlaensis</tp:taxon-name-part></tp:taxon-name><comment>; <xref ref-type="bibr" rid="B1">Baltazar 1972</xref>: 273 (lectotype designation); <xref ref-type="bibr" rid="B9">Shenefelt 1978</xref>: 1795.</comment></tp:nomenclature-citation><tp:nomenclature-citation><tp:taxon-name>
                  <tp:taxon-name-part taxon-name-part-type="genus">Craspedolcus</tp:taxon-name-part> <tp:taxon-name-part taxon-name-part-type="species">simlaensis</tp:taxon-name-part></tp:taxon-name><comment>; <xref ref-type="bibr" rid="B6">Quicke 1985</xref>: 357; <xref ref-type="bibr" rid="B13">van Achterberg and O’Toole 1993</xref>: 37.</comment></tp:nomenclature-citation><tp:nomenclature-citation><tp:taxon-name>
                  <tp:taxon-name-part taxon-name-part-type="genus">Bracon</tp:taxon-name-part> <tp:taxon-name-part taxon-name-part-type="species">lepcha</tp:taxon-name-part></tp:taxon-name><comment>Cameron, 1899: 69–68.</comment></tp:nomenclature-citation><tp:nomenclature-citation><tp:taxon-name>
                  <tp:taxon-name-part taxon-name-part-type="genus">Iphiaulax</tp:taxon-name-part> <tp:taxon-name-part taxon-name-part-type="species">lepcha</tp:taxon-name-part></tp:taxon-name><comment>; <xref ref-type="bibr" rid="B1">Baltazar 1972</xref>: 272; <xref ref-type="bibr" rid="B9">Shenefelt 1978</xref>: 1776.</comment></tp:nomenclature-citation><tp:nomenclature-citation><tp:taxon-name>
                  <tp:taxon-name-part taxon-name-part-type="genus">Craspedolcus</tp:taxon-name-part> <tp:taxon-name-part taxon-name-part-type="species">lepcha</tp:taxon-name-part></tp:taxon-name><comment>; <xref ref-type="bibr" rid="B6">Quicke 1985</xref>: 356; <xref ref-type="bibr" rid="B13">van Achterberg and O’Toole 1993</xref>: 24 (as synonym of <tp:taxon-name><tp:taxon-name-part taxon-name-part-type="genus">Craspedolcus</tp:taxon-name-part> <tp:taxon-name-part taxon-name-part-type="species">simlaensis</tp:taxon-name-part></tp:taxon-name> (Cameron, 1899)).</comment></tp:nomenclature-citation><tp:nomenclature-citation><tp:taxon-name>
                  <tp:taxon-name-part taxon-name-part-type="genus">Iphiaulax</tp:taxon-name-part> <tp:taxon-name-part taxon-name-part-type="species">bhotanensis</tp:taxon-name-part></tp:taxon-name><comment>Cameron, 1907: 4; <xref ref-type="bibr" rid="B4">Dover 1925</xref>: 40 (as synonym of <tp:taxon-name><tp:taxon-name-part taxon-name-part-type="genus">Iphiaulax</tp:taxon-name-part> <tp:taxon-name-part taxon-name-part-type="species">lepcha</tp:taxon-name-part></tp:taxon-name> (Cameron, 1899); <xref ref-type="bibr" rid="B9">Shenefelt 1978</xref>: 1776. <bold>Syn. n.</bold></comment></tp:nomenclature-citation><tp:nomenclature-citation><tp:taxon-name>
                  <tp:taxon-name-part taxon-name-part-type="genus">Craspedolcus</tp:taxon-name-part> <tp:taxon-name-part taxon-name-part-type="species">bhotanensis</tp:taxon-name-part></tp:taxon-name><comment>; <xref ref-type="bibr" rid="B6">Quicke 1985</xref>: 357.</comment></tp:nomenclature-citation><tp:nomenclature-citation><tp:taxon-name>
                  <tp:taxon-name-part taxon-name-part-type="genus">Ipobracon</tp:taxon-name-part> <tp:taxon-name-part taxon-name-part-type="species">maculicosta</tp:taxon-name-part></tp:taxon-name><comment>Enderlein, 1920: 71–72; <xref ref-type="bibr" rid="B9">Shenefelt 1978</xref>: 1824. <bold>Syn. n.</bold></comment></tp:nomenclature-citation><tp:nomenclature-citation><tp:taxon-name>
                  <tp:taxon-name-part taxon-name-part-type="genus">Craspedolcus</tp:taxon-name-part> <tp:taxon-name-part taxon-name-part-type="species">maculicosta</tp:taxon-name-part></tp:taxon-name><comment>; <xref ref-type="bibr" rid="B8">Quicke and van Achterberg 1990</xref>: 252, 259 (lectotype designation).</comment></tp:nomenclature-citation></tp:nomenclature-citation-list></tp:nomenclature><tp:treatment-sec sec-type="material" id="SECID0ESTAI"><title>Material.</title><p>(2 ♀; <named-content xmlns:xlink="http://www.w3.org/1999/xlink" content-type="dwc:institutional_code" xlink:type="simple">IZCAS</named-content>): 1 ♀, “[<bold>China</bold>:] Hainan, Ledong, 26.VIII.1984, Zhiqing Chen, No. IOZ(E)1964588”; 1 ♀, “Hainan, Jianfengling, 13.V.1984, Maobin Gu, No. IOZ(E)1964589”; 1 ♀ (<named-content xmlns:xlink="http://www.w3.org/1999/xlink" content-type="dwc:institutional_code" xlink:type="simple">RMNH</named-content>), “C. <bold>Vietnam</bold>: Thua Thien Hué, Phong Dién N. R., n[ea]r base-camp, 50-100 m, 25.iii.2001, C. v. Achterberg, <named-content xmlns:xlink="http://www.w3.org/1999/xlink" content-type="dwc:institutional_code" xlink:type="simple">RMNH</named-content>’01”.</p></tp:treatment-sec><tp:treatment-sec sec-type="diagnosis" id="SECID0EUUAI"><title>Diagnosis.</title><p>Scapus mainly yellowish brown, except for dark brown stripe on outer side, rather slender, twice as long as wide and less protruding ventrally (Fig. <xref ref-type="fig" rid="F13">91</xref>); head less narrowed posteriorly (Fig. <xref ref-type="fig" rid="F13">88</xref>); propodeum medio-posteriorly with smooth protuberance in lateral view (Fig. <xref ref-type="fig" rid="F13">90</xref>); wing membrane yellow except wide and slightly infuscate apical area of fore wing, rather close to vein 1r-m; stigmal spot of fore wing up to vein m-cu, enclosing nearly entire vein 1-SR+M (Figs <xref ref-type="fig" rid="F13">81</xref>, <xref ref-type="fig" rid="F13">82</xref>); vein 1-SR+M of fore wing dark brown; pterostigma narrowly blackish apically and remainder yellow (Fig. <xref ref-type="fig" rid="F13">81</xref>); medial area of first tergite low anteriorly (Figs <xref ref-type="fig" rid="F13">85</xref>, <xref ref-type="fig" rid="F13">90</xref>); medio-basal area of second tergite distinctly triangular (Fig. <xref ref-type="fig" rid="F13">85</xref>); body and hind leg brownish yellow; length of ovipositor sheath 0.7 times fore wing and 0.7 times body.</p><p>
                <italic>Variation</italic>. Length of body of female 16.7–19.2 mm, of fore wing of female 16.3–18.5 mm, and of ovipositor sheath 11.2–12.5 mm; antenna of female with 83 (1), 95 (1) segments; apical antennal segment with short spine; penultimate segment 1.1–1.2 times their maximum width; vein 3-SR of fore wing 2.4–2.5 times vein 2-SR; length of first tergite 1.4–1.7 times its apical width; length of ovipositor sheath 0.68–0.69 times fore wing; mesosoma and metasoma ventrally yellowish brown or infuscated.</p></tp:treatment-sec><tp:treatment-sec sec-type="distribution" id="SECID0ECWAI"><title>Distribution.</title><p>India, Bhutan, Myanmar, Indonesia (Java), *Vietnam, *China (Hainan).</p></tp:treatment-sec><tp:treatment-sec><!--Section generated to contain objects referenced in tp:taxon-treatment.--><fig id="F12" position="float" orientation="portrait"><label>Figure 80.</label><caption><p>
            <italic><tp:taxon-name><tp:taxon-name-part taxon-name-part-type="genus">Maculibracon</tp:taxon-name-part> <tp:taxon-name-part taxon-name-part-type="species">simlaensis</tp:taxon-name-part></tp:taxon-name></italic> (Cameron), ♀, Vietnam, habitus lateral.</p></caption><graphic xmlns:xlink="http://www.w3.org/1999/xlink" xlink:href="zookeys-647-037-g012.jpg" position="float" orientation="portrait" xlink:type="simple" id="oo_119327.jpg"/></fig><fig id="F13" position="float" orientation="portrait"><label>Figures 81–91.</label><caption><p>
            <italic><tp:taxon-name><tp:taxon-name-part taxon-name-part-type="genus">Maculibracon</tp:taxon-name-part> <tp:taxon-name-part taxon-name-part-type="species">simlaensis</tp:taxon-name-part></tp:taxon-name></italic> (Cameron), ♀, Vietnam. <bold>81</bold> fore wing <bold>82</bold> hind wing <bold>83</bold> mesosoma lateral <bold>84</bold> mesosoma dorsal <bold>85</bold> metasoma dorsal <bold>86</bold> hind leg lateral <bold>87</bold> head anterior <bold>88</bold> head dorsal <bold>89</bold> head lateral <bold>90</bold> propodeum lateral <bold>91</bold> scapus outer side lateral.</p></caption><graphic xmlns:xlink="http://www.w3.org/1999/xlink" xlink:href="zookeys-647-037-g013.jpg" position="float" orientation="portrait" xlink:type="simple" id="oo_119328.jpg"/></fig></tp:treatment-sec><ref-list><ref id="B1"><mixed-citation xmlns:xlink="http://www.w3.org/1999/xlink" xlink:type="simple">
            <person-group><name name-style="western"><surname>Baltazar</surname><given-names>CR</given-names></name></person-group> (<year>1972</year>) <article-title>Reclassification of some Indo-Australian and African <tp:taxon-name><tp:taxon-name-part taxon-name-part-type="subfamily">Braconinae</tp:taxon-name-part></tp:taxon-name> and <tp:taxon-name><tp:taxon-name-part taxon-name-part-type="subfamily">Rogadinae</tp:taxon-name-part></tp:taxon-name> (<tp:taxon-name><tp:taxon-name-part taxon-name-part-type="family">Braconidae</tp:taxon-name-part></tp:taxon-name>, <tp:taxon-name><tp:taxon-name-part taxon-name-part-type="order">Hymenoptera</tp:taxon-name-part></tp:taxon-name>).</article-title> <source>Philippine Journal of Science</source> <volume>98</volume>(<issue>1969</issue>): <fpage>259</fpage>–<lpage>277</lpage>.</mixed-citation></ref><ref id="B9"><mixed-citation xmlns:xlink="http://www.w3.org/1999/xlink" xlink:type="simple">
            <person-group><name name-style="western"><surname>Shenefelt</surname><given-names>RD</given-names></name></person-group> (<year>1978</year>) <article-title><tp:taxon-name><tp:taxon-name-part taxon-name-part-type="family">Braconidae</tp:taxon-name-part></tp:taxon-name> 10. <tp:taxon-name><tp:taxon-name-part taxon-name-part-type="subfamily">Braconinae</tp:taxon-name-part></tp:taxon-name>, <tp:taxon-name><tp:taxon-name-part taxon-name-part-type="subfamily">Gnathobraconinae</tp:taxon-name-part></tp:taxon-name>, <tp:taxon-name><tp:taxon-name-part taxon-name-part-type="subfamily">Mesostoinae</tp:taxon-name-part></tp:taxon-name>, <tp:taxon-name><tp:taxon-name-part taxon-name-part-type="subfamily">Pseudodicrogeniinae</tp:taxon-name-part></tp:taxon-name>, <tp:taxon-name><tp:taxon-name-part taxon-name-part-type="subfamily">Telengainae</tp:taxon-name-part></tp:taxon-name>, <tp:taxon-name><tp:taxon-name-part taxon-name-part-type="subfamily">Ypsistocerinae</tp:taxon-name-part></tp:taxon-name>, plus <tp:taxon-name><tp:taxon-name-part taxon-name-part-type="family">Braconidae</tp:taxon-name-part></tp:taxon-name> in general, major groups, unplaced genera and species.</article-title> <source>Hymenopterorum Catalogus</source> (<edition>nova editio</edition>) <volume>15</volume>: <fpage>1425</fpage>–<lpage>1872</lpage>.</mixed-citation></ref><ref id="B6"><mixed-citation xmlns:xlink="http://www.w3.org/1999/xlink" xlink:type="simple">
            <person-group><name name-style="western"><surname>Quicke</surname><given-names>DLJ</given-names></name></person-group> (<year>1985</year>) <article-title>Redescription of <italic><tp:taxon-name><tp:taxon-name-part taxon-name-part-type="genus">Craspedolcus</tp:taxon-name-part></tp:taxon-name></italic> with notes on included species and related genera (<tp:taxon-name><tp:taxon-name-part taxon-name-part-type="order">Hymenoptera</tp:taxon-name-part></tp:taxon-name>: <tp:taxon-name><tp:taxon-name-part taxon-name-part-type="family">Braconidae</tp:taxon-name-part></tp:taxon-name>).</article-title> <source>Oriental Insects</source> <volume>18</volume>(<issue>1984</issue>): <fpage>354</fpage>–<lpage>360</lpage>.</mixed-citation></ref><ref id="B13"><mixed-citation xmlns:xlink="http://www.w3.org/1999/xlink" xlink:type="simple">
            <person-group><name name-style="western"><surname>van Achterberg</surname><given-names>C</given-names></name><name name-style="western"><surname>O’Toole</surname><given-names>C</given-names></name></person-group> (<year>1993</year>) <article-title>Annotated catalogue of the types of <tp:taxon-name><tp:taxon-name-part taxon-name-part-type="family">Braconidae</tp:taxon-name-part></tp:taxon-name> (<tp:taxon-name><tp:taxon-name-part taxon-name-part-type="order">Hymenoptera</tp:taxon-name-part></tp:taxon-name>) in the Oxford University Museum.</article-title> <source>Zoologische Verhandelingen Leiden</source> <volume>287</volume>: <fpage>1</fpage>–<lpage>48</lpage>.</mixed-citation></ref><ref id="B4"><mixed-citation xmlns:xlink="http://www.w3.org/1999/xlink" xlink:type="simple">
            <person-group><name name-style="western"><surname>Dover</surname><given-names>C</given-names></name></person-group> (<year>1925</year>) <article-title>Synonymie und neue Fundorte der Braconiden Indiens.</article-title> <source>Entomologische Mitteilungen</source> <volume>14</volume>(<issue>1</issue>): <fpage>39</fpage>–<lpage>40</lpage>.</mixed-citation></ref><ref id="B8"><mixed-citation xmlns:xlink="http://www.w3.org/1999/xlink" xlink:type="simple">
            <person-group><name name-style="western"><surname>Quicke</surname><given-names>DLJ</given-names></name><name name-style="western"><surname>van Achterberg</surname><given-names>C</given-names></name></person-group> (<year>1990</year>) <article-title>The type specimens of Enderlein’s <tp:taxon-name><tp:taxon-name-part taxon-name-part-type="subfamily">Braconinae</tp:taxon-name-part></tp:taxon-name> (<tp:taxon-name><tp:taxon-name-part taxon-name-part-type="order">Hymenoptera</tp:taxon-name-part></tp:taxon-name>: <tp:taxon-name><tp:taxon-name-part taxon-name-part-type="family">Braconidae</tp:taxon-name-part></tp:taxon-name>) housed in Warsaw.</article-title> <source>Tijdschrift voor Entomologie</source> <volume>133</volume>: <fpage>251</fpage>–<lpage>264</lpage>.</mixed-citation></ref></ref-list></tp:taxon-treatment>
